# Supplementary material for: Comprehensive Expression Profiling Analysis of Pituitary Indicates that circRNA Participates in the Regulation of Sheep Estrus
Source: Genes (Basel). 2019 Jan 28;10(2):90. doi: 10.3390/genes10020090 (PMC6409929; doi:10.3390/genes10020090)
Supplement: Supplementary file 1 [file genes-10-00090-s001.zip]

Archive with 1 entries (1 files):
- Supporting material-S1-S6 Tables.xls
