# Supplementary material for: Comprehensive Expression Profiling Analysis of Pituitary Indicates that circRNA Participates in the Regulation of Sheep Estrus
Source: Genes (Basel). 2019 Jan 28;10(2):90. doi: 10.3390/genes10020090 (PMC6409929; doi:10.3390/genes10020090)
Supplement: Supplementary file 1 [file genes-10-00090-s001.zip › Supporting material-S1-S6 Tables.xls]

## Sheet: Legend
Comprehensive expression profiling analysis of pituitary revealed that circRNA participates in the regulation of sheep estrus
Xiaoyue Li1†, Cunyuan Li1, 2†, Junchang Wei1†, Wei Ni1,*, YuerenXu1, Rui Yao1, Mengdan Zhang1, Huixiang Li1, Li Liu1, Hanli Dang1, Wureli Hazi2, Shengwei Hu1,*
Supporting material
Table S1. The information of the primers used in this experiment.
Table S2. The information of circRNAs.
Table S3. The differentially expressed circRNAs.
Table S4. The differentially expressed circRNAs were analyzed by GO analysis.
Table S5. KEGG pathway analysis demonstrated 266 terms were enriched.
Table S6. All circRNA-miRNA interaction network information.

## Sheet: Table S1
Table S1. The information of the primers used in this experiment.
Gene name	Primer sequence	Annealing Temperature(℃)	Primer length（bp）	Amplicon size
	(forward/reverse)			(bp)
circ-3088	TGAAAAGGAAAACAAACAGC	49.25	20	147
	AGCACCAGACAAAACAAGAG	53.35	20
circ-3479	ATTGGTGAAATGGAGGATGA	51.3	20	167
	CTTTAGGGGCTGCTGTAGAT	55.4	20
circ-4723	GGCTGTTCACGCAGAGAGAC	59.5	20	140
	GGGAGATTTGTGCTGATGGAT	55.61	21
circ-0198	GACACAGAGAACAGGAGGAGC	59.52	21	158
	TCCATGTGTAGCGAAACGAA	53.35	20
circ-7204	GGCCATTACTTTTTCCTCTTT	51.71	21	145
	ATAATGGAGGCAGACTTAGAGC	55.81	22
circ-1655	GTGCCTTTGCGTCACTGAGT	57.45	20	164
	AACACCAGCCACCACCTTCT	57.45	20
circ-4460	CATTAACTGAGTCCCAAATACAAG	54.44	24	170
	GCAGCTAAAACATTGGTCTCTT	53.95	22
circ-1993	CTACTTGGGCACCACGTTTG	57.45	20	150
	CCGTACAGGCGCATGTTG	57.18	18
circ-3004	GTCATTGTGGCCTTAGTGATT	53.66	21	183
	ACCTTGAAGAGCCTGTTGAT	53.35	20
circ-7336	TCTTGGCTATGTGGAACTGT	53.35	20	182
	CAATATCAAATGAATCTGTAGAAAA	49.74	25
β-Actin	CCAACCGTGAGAAGATGACC	57.45	20	97
	CCAGAGGCGTACAGGGACAG	61.55	20

## Sheet: Table S2
Table S2. The information of circRNAs.
circRNA_id	chr	start	end	strand	full_length	spliced_length	gene_id	feature	samples	junction_read	non_junction_read	Gene_Name
oar_circ_0000001	AMGL01121339.1	3313	3481	+	168	168	--	--	PGN	2	0	--
oar_circ_0000002	AMGL01128856.1	784	3640	+	2856	2856	--	--	PGN	2	0	--
oar_circ_0000003	JH921663.1	23537	33394	-	9857	9674	ENSOARG00000001215;	intron_4:23659-28601,exon_10:33235-33394,intron_5:28662-33235,;	PGN,PGA	5,7	66104	PRKAR1B
oar_circ_0000004	JH921663.1	33235	41970	-	8735	7942	ENSOARG00000001215;	intron_6:33394-41177,exon_10:33235-33394,;	PGA	2	24	PRKAR1B
oar_circ_0000005	JH921818.1	8833	11664	-	2831	2831	ENSOARG00000002422;	exon_2:8833-9038,exon_1:11480-11809,intron_2:9038-11480,;	PGA	2	16	-
oar_circ_0000006	JH921903.1	7430	10842	-	3412	3412	--	--	PGA	3	0	--
oar_circ_0000007	JH921943.1	822	2128	-	1306	211	ENSOARG00000001368;	exon_2:1917-2128,;	PGN	5	3	-
oar_circ_0000008	JH922038.1	5970	6141	-	171	171	ENSOARG00000000173;	exon_4:3604-7213,;	PGA	2	1	GML
oar_circ_0000009	JH922049.1	8604	9385	-	781	781	--	--	PGN	3	0	--
oar_circ_0000010	JH922057.1	2906	4413	-	1507	1230	ENSOARG00000009611;	intron_1:3035-4265,;	PGN	2	25	-
oar_circ_0000011	JH922240.1	6419	6591	+	172	172	--	--	PGA	2	0	--
oar_circ_0000012	JH922272.1	24963	25471	-	508	197	ENSOARG00000001535;	exon_2:24963-25160,;	PGA	2	2	-
oar_circ_0000013	JH922374.1	8418	9341	-	923	923	ENSOARG00000000716;	exon_3:7444-9341,;	PGN,PGA	4,8	73,87	-
oar_circ_0000014	JH922545.1	15200	15704	+	504	504	ENSOARG00000001989;	intron_5:14769-19155,;	PGA	2	168	-
oar_circ_0000015	JH922545.1	15945	16113	+	168	168	ENSOARG00000001989;	intron_5:14769-19155,;	PGN,PGA	5,2	5,10	-
oar_circ_0000016	JH922760.1	910	2388	+	1478	1478	--	--	PGN	3	0	--
oar_circ_0000017	JH922886.1	22810	35411	-	12601	12119	ENSOARG00000001387;	exon_3:23165-25423,intron_1:25423-35284,;	PGN	2	541	--
oar_circ_0000018	JH923012.1	12381	13817	-	1436	1436	--	--	PGN,PGA	19,32	0,0	--
oar_circ_0000019	JH923339.1	4893	5139	-	246	246	--	--	PGN	5	0	--
oar_circ_0000020	JH923614.1	608	1196	-	588	186	ENSOARG00000001012;	exon_2:1013-1199,;	PGN,PGA	83,11	35,2	-
oar_circ_0000021	JH923665.1	776	2421	+	1645	1645	--	--	PGN,PGA	32,21	0,0	--
oar_circ_0000022	JH923750.1	122	1330	+	1208	486	ENSOARG00000017609;	exon_1:984-1470,;	PGN,PGA	9,10	6,16	SPSB2
oar_circ_0000023	JH923837.1	11631	12020	+	389	389	ENSOARG00000018658;	exon_1:10507-13045,;	PGA	2	496	GPRASP2
oar_circ_0000024	JH923837.1	9374	16812	+	7438	2538	ENSOARG00000018658;	exon_1:10507-13045,;	PGN,PGA	8,20	35273550	GPRASP2
oar_circ_0000025	JH923837.1	9540	16812	+	7272	2538	ENSOARG00000018658;	exon_1:10507-13045,;	PGN	2	3527	GPRASP2
oar_circ_0000026	JH923883.1	5787	12370	-	6583	444	ENSOARG00000001434;	exon_1:5827-6271,;	PGN,PGA	6,6	61,65	KCNH2
oar_circ_0000027	JH923979.1	370	880	+	510	254	ENSOARG00000020080;	exon_2:370-624,;	PGN,PGA	19,3	6,7	-
oar_circ_0000028	JH924156.1	285	2817	-	2532	1210	ENSOARG00000000300;ENSOARG00000000308;	exon_1:1111-1448,;intron_1:2039-2598,exon_1:2598-2912,;	PGN,PGA	2,2	2,3	-;-
oar_circ_0000029	JH924192.1	240	5507	-	5267	5267	--	--	PGN	3	0	--
oar_circ_0000030	JH924192.1	424	6015	+	5591	741	ENSOARG00000000913;	intron_3:5153-5894,;	PGN,PGA	44,51	18,41	-
oar_circ_0000031	JH924365.1	453	4998	+	4545	4040	ENSOARG00000002435;ENSOARG00000002437;	intron_4:1284-2959,;intron_2:3576-4825,exon_3:4825-5324,exon_2:2959-3576,;	PGN,PGA	8,2	10,10	-;-
oar_circ_0000032	JH924429.1	102	1401	+	1299	1299	--	--	PGN	3	0	--
oar_circ_0000033	JH924536.1	141	2019	-	1878	1878	--	--	PGN,PGA	3,3	0,0	--
oar_circ_0000034	JH924672.1	504	1017	-	513	513	ENSOARG00000017645;	intron_1:153-1368,;	PGN,PGA	5,2	10,2	-
oar_circ_0000035	JH924743.1	3162	4420	-	1258	1258	--	--	PGA	3	0	--
oar_circ_0000036	JH924743.1	3208	4466	+	1258	1258	--	--	PGA	3	0	--
oar_circ_0000037	chr10	11462019	11462327	-	308	308	--	--	PGN	2	0	--
oar_circ_0000038	chr10	11491038	11496390	-	5352	5063	ENSOARG00000006823;	intron_8:11493908-11496319,intron_6:11492700-11493467,intron_7:11493484-11493854,intron_5:11491135-11492650,;	PGN,PGA	53,50	235209	SUGT1
oar_circ_0000039	chr10	11535093	11536868	-	1775	1667	ENSOARG00000006858;	exon_4:11535093-11535261,intron_5:11535261-11536760,;	PGN,PGA	92,45	28,22	ELF1
oar_circ_0000040	chr10	11854541	11860667	+	6126	5801	ENSOARG00000007053;	intron_3:11856526-11858204,intron_4:11858362-11860532,exon_4:11858204-11858362,intron_2:11854626-11856421,;	PGA	3	177	NAA16
oar_circ_0000041	chr10	11854541	11866829	+	12288	11809	ENSOARG00000007053;	exon_4:11858204-11858362,intron_2:11854626-11856421,intron_3:11856526-11858204,intron_4:11858362-11860532,intron_5:11860667-11866675,;	PGA	6	223	NAA16
oar_circ_0000042	chr10	11854541	11869772	+	15231	14632	ENSOARG00000007053;	intron_4:11858362-11860532,intron_3:11856526-11858204,intron_6:11866829-11869652,exon_4:11858204-11858362,intron_2:11854626-11856421,intron_5:11860667-11866675,;	PGA	3	274	NAA16
oar_circ_0000043	chr10	11854541	11879493	+	24952	24150	ENSOARG00000007053;	intron_8:11872355-11879386,intron_5:11860667-11866675,exon_4:11858204-11858362,intron_3:11856526-11858204,intron_7:11869772-11872259,intron_2:11854626-11856421,intron_6:11866829-11869652,intron_4:11858362-11860532,;	PGA	3	448	NAA16
oar_circ_0000044	chr10	11856403	11860667	+	4264	4006	ENSOARG00000007053;	intron_4:11858362-11860532,intron_3:11856526-11858204,exon_4:11858204-11858362,;	PGN	2	112	NAA16
oar_circ_0000045	chr10	11856421	11860667	+	4246	4006	ENSOARG00000007053;	exon_4:11858204-11858362,intron_4:11858362-11860532,intron_3:11856526-11858204,;	PGA	2	112	NAA16
oar_circ_0000046	chr10	11856421	11866829	+	10408	10014	ENSOARG00000007053;	intron_5:11860667-11866675,intron_4:11858362-11860532,intron_3:11856526-11858204,exon_4:11858204-11858362,;	PGA	2	158	NAA16
oar_circ_0000047	chr10	11860532	11866829	+	6297	6162	ENSOARG00000007053;	intron_5:11860667-11866675,exon_6:11866675-11866829,;	PGN	2	59	NAA16
oar_circ_0000048	chr10	11860532	11879493	+	18961	18349	ENSOARG00000007053;	intron_5:11860667-11866675,intron_7:11869772-11872259,intron_8:11872355-11879386,intron_6:11866829-11869652,;	PGA	2	271	NAA16
oar_circ_0000049	chr10	11905052	11911441	+	6389	5939	ENSOARG00000007053;	intron_18:11909464-11911343,intron_17:11909015-11909320,exon_14:11905052-11905266,intron_16:11908491-11908916,intron_15:11906344-11908382,intron_14:11905266-11906156,exon_15:11906156-11906344,;	PGN,PGA	11,7	190177	NAA16
oar_circ_0000050	chr10	12049086	12050436	-	1350	1251	ENSOARG00000007167;	intron_2:12049325-12050337,exon_44:12049086-12049325,;	PGN,PGA	2,4	15,16	VWA8
oar_circ_0000051	chr10	12069213	12072016	-	2803	2677	ENSOARG00000007167;	exon_42:12069213-12069372,intron_4:12069372-12071890,;	PGA	3	15	VWA8
oar_circ_0000052	chr10	12069213	12087331	-	18118	17883	ENSOARG00000007167;	exon_42:12069213-12069372,intron_4:12069372-12071890,intron_5:12072016-12087222,;	PGN,PGA	2,9	90,77	VWA8
oar_circ_0000053	chr10	12069213	12100494	-	31281	30937	ENSOARG00000007167;	exon_39:12096245-12096402,intron_7:12096402-12100385,intron_5:12072016-12087222,intron_6:12087331-12096245,exon_42:12069213-12069372,intron_4:12069372-12071890,;	PGA	4	151	VWA8
oar_circ_0000054	chr10	12096245	12100494	-	4249	4140	ENSOARG00000007167;	exon_39:12096245-12096402,intron_7:12096402-12100385,;	PGA	2	36	VWA8
oar_circ_0000055	chr10	12163965	12170492	-	6527	6445	ENSOARG00000007167;	exon_37:12163965-12164167,intron_9:12164167-12170410,;	PGA	2	23	VWA8
oar_circ_0000056	chr10	12183373	12196174	-	12801	12389	ENSOARG00000007167;	exon_35:12183373-12183569,intron_12:12190280-12190903,intron_14:12192644-12195091,intron_11:12183569-12190125,exon_34:12190125-12190280,intron_13:12191013-12192518,intron_15:12195156-12196063,;	PGN	2	59	VWA8
oar_circ_0000057	chr10	12204153	12210247	-	6094	5846	ENSOARG00000007167;	intron_17:12204353-12208160,exon_29:12204153-12204353,intron_18:12208299-12210138,;	PGN	8	21	VWA8
oar_circ_0000058	chr10	12234426	12236536	-	2110	2110	ENSOARG00000007167;	exon_25:12236330-12236536,intron_20:12234578-12236330,exon_26:12234426-12234578,;	PGN	3	15	VWA8
oar_circ_0000059	chr10	12234426	12245692	-	11266	10934	ENSOARG00000007167;	exon_26:12234426-12234578,intron_23:12243649-12245616,intron_20:12234578-12236330,intron_22:12239364-12243513,exon_25:12236330-12236536,intron_21:12236536-12239244,;	PGA	3	53	VWA8
oar_circ_0000060	chr10	12272357	12310305	-	37948	37391	ENSOARG00000007167;	intron_28:12303190-12305970,intron_26:12293583-12298901,intron_27:12299008-12303083,intron_25:12272434-12293511,intron_29:12306086-12310227,;	PGN,PGA	4,6	263224	VWA8
oar_circ_0000061	chr10	12293511	12306086	-	12575	12173	ENSOARG00000007167;	intron_27:12299008-12303083,intron_26:12293583-12298901,intron_28:12303190-12305970,;	PGN,PGA	2,5	143106	VWA8
oar_circ_0000062	chr10	12293511	12310305	-	16794	16314	ENSOARG00000007167;	intron_29:12306086-12310227,intron_28:12303190-12305970,intron_26:12293583-12298901,intron_27:12299008-12303083,;	PGN,PGA	15,24	165126	VWA8
oar_circ_0000063	chr10	12293511	12314061	-	20550	20070	ENSOARG00000007167;	intron_26:12293583-12298901,intron_27:12299008-12303083,intron_30:12310305-12313892,exon_15:12313892-12314061,intron_28:12303190-12305970,intron_29:12306086-12310227,;	PGN,PGA	9,7	195147	VWA8
oar_circ_0000064	chr10	12329971	12332328	-	2357	2243	ENSOARG00000007167;	intron_32:12330085-12332167,exon_13:12332167-12332328,;	PGN	2	11	VWA8
oar_circ_0000065	chr10	12329971	12356079	-	26108	25693	ENSOARG00000007167;	exon_13:12332167-12332328,intron_32:12330085-12332167,intron_33:12332328-12355778,;	PGN,PGA	4,4	151158	VWA8
oar_circ_0000066	chr10	12353905	12372851	-	18946	18946	ENSOARG00000007167;	intron_36:12358087-12361813,exon_6:12366943-12367108,intron_35:12356079-12357955,intron_38:12364692-12366113,exon_5:12372683-12372851,intron_37:12361918-12364583,intron_39:12366163-12366943,intron_40:12367108-12372683,intron_33:12332328-12355778,;	PGN	2	94	VWA8
oar_circ_0000067	chr10	12355778	12367108	-	11330	10633	ENSOARG00000007167;	intron_37:12361918-12364583,intron_38:12364692-12366113,intron_39:12366163-12366943,intron_36:12358087-12361813,intron_35:12356079-12357955,exon_6:12366943-12367108,;	PGN,PGA	4,2	43,60	VWA8
oar_circ_0000068	chr10	12355778	12372851	-	17073	16376	ENSOARG00000007167;	intron_35:12356079-12357955,intron_39:12366163-12366943,intron_40:12367108-12372683,exon_5:12372683-12372851,intron_36:12358087-12361813,exon_6:12366943-12367108,intron_38:12364692-12366113,intron_37:12361918-12364583,;	PGA	4	96	VWA8
oar_circ_0000069	chr10	12357955	12366163	-	8208	7812	ENSOARG00000007167;	intron_38:12364692-12366113,intron_37:12361918-12364583,intron_36:12358087-12361813,;	PGN,PGA	2,2	24,39	VWA8
oar_circ_0000070	chr10	12661062	12668930	+	7868	6416	ENSOARG00000007286;	intron_4:12661623-12668039,;	PGA	2	20	DGKH
oar_circ_0000071	chr10	12668039	12676164	+	8125	6733	ENSOARG00000007286;	intron_7:12672525-12673678,intron_8:12673838-12675766,exon_8:12673678-12673838,intron_6:12668930-12672422,;	PGA	2	82	DGKH
oar_circ_0000072	chr10	12692615	12692889	+	274	274	ENSOARG00000007286;	exon_14:12692615-12692889,;	PGN	2	26	DGKH
oar_circ_0000073	chr10	12692615	12693927	+	1312	1189	ENSOARG00000007286;	exon_14:12692615-12692889,intron_14:12692889-12693804,;	PGA	3	36	DGKH
oar_circ_0000074	chr10	12693804	12702649	+	8845	8130	ENSOARG00000007286;	intron_17:12701305-12702301,intron_15:12693927-12698718,intron_16:12698844-12701187,;	PGN,PGA	13,24	38,44	DGKH
oar_circ_0000075	chr10	12698718	12702649	+	3931	3339	ENSOARG00000007286;	intron_16:12698844-12701187,intron_17:12701305-12702301,;	PGN,PGA	9,10	22,29	DGKH
oar_circ_0000076	chr10	12713581	12715341	+	1760	1511	ENSOARG00000007286;	intron_21:12713695-12714171,intron_22:12714306-12715177,exon_23:12715177-12715341,;	PGN,PGA	2,6	4,5	DGKH
oar_circ_0000077	chr10	12714171	12715341	+	1170	1035	ENSOARG00000007286;	intron_22:12714306-12715177,exon_23:12715177-12715341,;	PGN	3	3	DGKH
oar_circ_0000078	chr10	12719972	12726220	+	6248	5820	ENSOARG00000007286;	intron_26:12724963-12726111,intron_24:12720078-12721059,intron_25:12721152-12724843,;	PGN	2	44	DGKH
oar_circ_0000079	chr10	12787010	12802458	+	15448	15038	ENSOARG00000007363;	intron_3:12795731-12797241,intron_2:12792885-12795683,intron_4:12797376-12802193,exon_5:12802193-12802458,intron_1:12787120-12792768,;	PGN,PGA	30,8	487505	AKAP11
oar_circ_0000080	chr10	12795683	12797376	+	1693	1510	ENSOARG00000007363;	intron_3:12795731-12797241,;	PGN	6	35	AKAP11
oar_circ_0000081	chr10	13839523	13839809	-	286	286	ENSOARG00000007449;	intron_6:13825516-13852307,;	PGN	2	1	ENOX1
oar_circ_0000082	chr10	14172066	14172507	-	441	441	--	--	PGN	2	0	--
oar_circ_0000083	chr10	15508718	15512458	-	3740	3647	ENSOARG00000007556;	intron_4:15508912-15512365,exon_7:15508718-15508912,;	PGN,PGA	2,2	22,20	NUFIP1
oar_circ_0000084	chr10	15523994	15525486	-	1492	1253	ENSOARG00000007556;	intron_6:15524071-15524719,intron_7:15524782-15525387,;	PGA	2	16	NUFIP1
oar_circ_0000085	chr10	15535601	15536872	+	1271	1033	ENSOARG00000007602;	intron_2:15535734-15536767,;	PGN	2	2	GPALPP1
oar_circ_0000086	chr10	15544741	15557132	+	12391	12157	ENSOARG00000007602;	exon_8:15556913-15557132,intron_6:15545942-15550181,intron_5:15544876-15545777,exon_6:15545777-15545942,intron_7:15550280-15556913,;	PGA	2	57	GPALPP1
oar_circ_0000087	chr10	15548172	15550280	+	2108	2108	ENSOARG00000007602;	intron_6:15545942-15550181,;	PGN	2	8	GPALPP1
oar_circ_0000088	chr10	15660916	15670564	+	9648	9410	ENSOARG00000007610;	intron_2:15660990-15668919,intron_3:15668938-15670419,;	PGN,PGA	25,7	51,59	GTF2F2
oar_circ_0000089	chr10	15911336	15913662	+	2326	2063	ENSOARG00000007620;	intron_2:15911451-15913514,;	PGA	3	19	SLC25A30
oar_circ_0000090	chr10	15911336	15916942	+	5606	5162	ENSOARG00000007620;	intron_4:15915847-15916856,intron_3:15913662-15915752,intron_2:15911451-15913514,;	PGN	3	39	SLC25A30
oar_circ_0000091	chr10	15915752	15919591	+	3839	3437	ENSOARG00000007620;	intron_5:15916942-15918721,intron_4:15915847-15916856,intron_6:15918817-15919466,;	PGN	4	39	SLC25A30
oar_circ_0000092	chr10	15953933	15955727	+	1794	1649	ENSOARG00000007671;	intron_1:15954166-15955665,exon_1:15954016-15954166,;	PGA	4	14	COG3
oar_circ_0000093	chr10	15954019	15955727	+	1708	1499	ENSOARG00000007671;	intron_1:15954166-15955665,;	PGN,PGA	5,2	14,13	COG3
oar_circ_0000094	chr10	15954019	15967111	+	13092	12105	ENSOARG00000007671;	intron_3:15957188-15957965,intron_8:15964564-15965033,intron_6:15960056-15962780,intron_1:15954166-15955665,exon_3:15957022-15957188,intron_7:15962861-15964520,intron_5:15959242-15959930,intron_10:15965844-15966971,intron_4:15958040-15959149,intron_2:15955727-15957022,intron_9:15965160-15965752,;	PGN	2	297	COG3
oar_circ_0000095	chr10	15954019	15972992	+	18973	17874	ENSOARG00000007671;	intron_4:15958040-15959149,intron_7:15962861-15964520,exon_12:15968860-15969021,intron_8:15964564-15965033,intron_12:15969021-15972880,intron_2:15955727-15957022,intron_6:15960056-15962780,intron_11:15967111-15968860,intron_10:15965844-15966971,intron_3:15957188-15957965,intron_5:15959242-15959930,intron_9:15965160-15965752,exon_3:15957022-15957188,intron_1:15954166-15955665,;	PGN,PGA	3,2	429467	COG3
oar_circ_0000096	chr10	15954019	15988017	+	33998	32231	ENSOARG00000007671;	intron_7:15962861-15964520,intron_4:15958040-15959149,intron_16:15984913-15987685,intron_1:15954166-15955665,intron_8:15964564-15965033,exon_12:15968860-15969021,intron_9:15965160-15965752,intron_2:15955727-15957022,intron_11:15967111-15968860,intron_10:15965844-15966971,intron_5:15959242-15959930,exon_3:15957022-15957188,intron_13:15972992-15976748,intron_6:15960056-15962780,intron_12:15969021-1…	PGN	4	1210	COG3
oar_circ_0000097	chr10	15957022	15972992	+	15970	15080	ENSOARG00000007671;	exon_12:15968860-15969021,intron_3:15957188-15957965,intron_8:15964564-15965033,intron_12:15969021-15972880,intron_6:15960056-15962780,intron_4:15958040-15959149,intron_7:15962861-15964520,intron_5:15959242-15959930,intron_10:15965844-15966971,exon_3:15957022-15957188,intron_11:15967111-15968860,intron_9:15965160-15965752,;	PGN	2	380	COG3
oar_circ_0000098	chr10	15962780	15976873	+	14093	13372	ENSOARG00000007671;	intron_12:15969021-15972880,intron_8:15964564-15965033,exon_12:15968860-15969021,intron_9:15965160-15965752,intron_11:15967111-15968860,intron_7:15962861-15964520,intron_10:15965844-15966971,intron_13:15972992-15976748,;	PGN	4	322	COG3
oar_circ_0000099	chr10	15965033	15984913	+	19880	19073	ENSOARG00000007671;	intron_14:15976873-15981373,intron_9:15965160-15965752,intron_11:15967111-15968860,intron_10:15965844-15966971,intron_15:15981463-15984792,intron_13:15972992-15976748,intron_12:15969021-15972880,exon_12:15968860-15969021,;	PGA	2	657	COG3
oar_circ_0000100	chr10	15972880	15976873	+	3993	3756	ENSOARG00000007671;	intron_13:15972992-15976748,;	PGN	3	44	COG3
oar_circ_0000101	chr10	15981373	15984913	+	3540	3329	ENSOARG00000007671;	intron_15:15981463-15984792,;	PGN	2	243	COG3
oar_circ_0000102	chr10	15981373	15988017	+	6644	6101	ENSOARG00000007671;	intron_15:15981463-15984792,intron_16:15984913-15987685,;	PGN,PGA	15,8	506478	COG3
oar_circ_0000103	chr10	15981373	15994209	+	12836	12217	ENSOARG00000007671;	intron_15:15981463-15984792,intron_18:15988017-15994133,intron_16:15984913-15987685,;	PGN	2	672	COG3
oar_circ_0000104	chr10	15981373	15999020	+	17647	16900	ENSOARG00000007671;	intron_15:15981463-15984792,intron_19:15994209-15998892,intron_18:15988017-15994133,intron_16:15984913-15987685,;	PGN	3	816	COG3
oar_circ_0000105	chr10	15984792	15988017	+	3225	2772	ENSOARG00000007671;	intron_16:15984913-15987685,;	PGN	2	263	COG3
oar_circ_0000106	chr10	16403400	16406894	+	3494	3494	--	--	PGN	2	0	--
oar_circ_0000107	chr10	16437893	16461022	-	23129	22989	ENSOARG00000007790;	exon_9:16437893-16438358,exon_7:16453870-16454068,intron_11:16438358-16440870,exon_8:16440870-16441181,exon_6:16459708-16459869,intron_13:16454068-16459708,intron_12:16441181-16453870,intron_14:16459869-16460882,;	PGN,PGA	4,6	368419	ZC3H13
oar_circ_0000108	chr10	16437893	16470676	-	32783	32534	ENSOARG00000007790;	intron_14:16459869-16460882,exon_8:16440870-16441181,exon_6:16459708-16459869,intron_13:16454068-16459708,intron_12:16441181-16453870,intron_15:16461022-16470567,exon_7:16453870-16454068,intron_11:16438358-16440870,exon_9:16437893-16438358,;	PGN,PGA	10,12	415469	ZC3H13
oar_circ_0000109	chr10	16453870	16461022	-	7152	7012	ENSOARG00000007790;	exon_7:16453870-16454068,intron_13:16454068-16459708,exon_6:16459708-16459869,intron_14:16459869-16460882,;	PGN,PGA	4,3	95116	ZC3H13
oar_circ_0000110	chr10	16453870	16470676	-	16806	16557	ENSOARG00000007790;	exon_7:16453870-16454068,intron_15:16461022-16470567,intron_14:16459869-16460882,intron_13:16454068-16459708,exon_6:16459708-16459869,;	PGN,PGA	19,11	142166	ZC3H13
oar_circ_0000111	chr10	16453870	16495204	-	41334	40737	ENSOARG00000007790;	intron_18:16494780-16495078,intron_16:16470676-16491924,intron_17:16492036-16494670,intron_13:16454068-16459708,exon_6:16459708-16459869,intron_14:16459869-16460882,exon_7:16453870-16454068,intron_15:16461022-16470567,;	PGA	6	649	ZC3H13
oar_circ_0000112	chr10	16459708	16470676	-	10968	10719	ENSOARG00000007790;	intron_15:16461022-16470567,exon_6:16459708-16459869,intron_14:16459869-16460882,;	PGA	2	67	ZC3H13
oar_circ_0000113	chr10	16572184	16572413	+	229	229	--	--	PGN	3	0	--
oar_circ_0000114	chr10	16586660	16607177	-	20517	19235	ENSOARG00000007864;	exon_5:16598316-16598482,exon_1:16606105-16607177,intron_5:16587960-16589424,intron_11:16600728-16603534,intron_4:16586794-16587845,intron_6:16589503-16591598,intron_10:16598482-16600646,intron_7:16591794-16593317,intron_9:16596432-16598316,intron_12:16603667-16605801,intron_8:16593413-16596289,;	PGN	3	287	LCP1
oar_circ_0000115	chr10	16731648	16740673	-	9025	8619	ENSOARG00000007942;	intron_6:16736974-16738783,intron_5:16733264-16736909,intron_7:16738929-16740540,intron_4:16731710-16733025,exon_10:16733025-16733264,;	PGA	5	83	KIAA0226L
oar_circ_0000116	chr10	16738783	16740673	-	1890	1611	ENSOARG00000007942;	intron_7:16738929-16740540,;	PGN	2	13	KIAA0226L
oar_circ_0000117	chr10	16740540	16742067	-	1527	1231	ENSOARG00000007942;	intron_8:16740673-16741443,intron_9:16741504-16741965,;	PGN	2	7	KIAA0226L
oar_circ_0000118	chr10	17008271	17014478	+	6207	5924	ENSOARG00000008014;	intron_9:17012813-17014391,intron_8:17008399-17012745,;	PGA	2	44	LRCH1
oar_circ_0000119	chr10	17193143	17193344	-	201	201	ENSOARG00000008133;	exon_2:17193143-17193344,;	PGN	4	4	HTR2A
oar_circ_0000120	chr10	18133048	18147238	-	14190	13568	ENSOARG00000008171;	intron_6:18144131-18147109,intron_3:18133169-18134927,exon_7:18135160-18135322,intron_5:18135322-18143992,;	PGA	2	124	SUCLA2
oar_circ_0000121	chr10	18143992	18147238	-	3246	2978	ENSOARG00000008171;	intron_6:18144131-18147109,;	PGA	2	15	SUCLA2
oar_circ_0000122	chr10	18168379	18176328	-	7949	7671	ENSOARG00000008171;	intron_9:18168820-18176147,exon_2:18176147-18176328,exon_4:18168379-18168542,;	PGN	4	174	SUCLA2
oar_circ_0000123	chr10	18172042	18176328	-	4286	4286	ENSOARG00000008171;	intron_9:18168820-18176147,exon_2:18176147-18176328,;	PGA	2	84	SUCLA2
oar_circ_0000124	chr10	18383481	18388421	+	4940	4514	ENSOARG00000008230;	intron_2:18383610-18385085,exon_3:18385085-18385292,intron_3:18385292-18386126,intron_5:18387109-18388235,intron_4:18386237-18386958,exon_5:18386958-18387109,;	PGN,PGA	3,3	294347	ITM2B
oar_circ_0000125	chr10	18383481	18392390	+	8909	4514	ENSOARG00000008230;	exon_3:18385085-18385292,intron_2:18383610-18385085,intron_3:18385292-18386126,intron_5:18387109-18388235,exon_5:18386958-18387109,intron_4:18386237-18386958,;	PGN,PGA	21,13	294347	ITM2B
oar_circ_0000126	chr10	18474545	18489552	+	15007	14410	ENSOARG00000008246;	intron_9:18487030-18489409,intron_7:18483419-18484676,intron_8:18484744-18486919,intron_6:18476811-18483380,intron_5:18474661-18476691,;	PGN	3	182	RB1
oar_circ_0000127	chr10	18474545	18508838	+	34293	32891	ENSOARG00000008246;	intron_9:18487030-18489409,intron_15:18505885-18507331,intron_6:18476811-18483380,intron_18:18507665-18508641,intron_8:18484744-18486919,exon_19:18508641-18508838,intron_14:18499832-18505768,intron_13:18497366-18499744,intron_12:18496322-18497288,intron_11:18492507-18496212,intron_5:18474661-18476691,intron_10:18489552-18492429,intron_7:18483419-18484676,;	PGN	4	401	RB1
oar_circ_0000128	chr10	18496212	18508838	+	12626	11899	ENSOARG00000008246;	intron_13:18497366-18499744,intron_18:18507665-18508641,intron_15:18505885-18507331,intron_14:18499832-18505768,intron_12:18496322-18497288,exon_19:18508641-18508838,;	PGN,PGA	3,11	156135	RB1
oar_circ_0000129	chr10	18552839	18554603	+	1764	1472	ENSOARG00000008246;	intron_21:18552985-18554457,;	PGN,PGA	5,6	17,14	RB1
oar_circ_0000130	chr10	18582167	18592370	-	10203	9700	ENSOARG00000008336;	exon_3:18590605-18590772,intron_9:18590772-18591833,intron_4:18582294-18582801,intron_5:18582992-18588463,intron_10:18591984-18592214,exon_7:18582801-18582992,intron_6:18588606-18589664,exon_1:18592214-18592373,intron_8:18590059-18590605,exon_4:18589900-18590059,exon_2:18591833-18591984,;	PGN	2	247	RCBTB2
oar_circ_0000131	chr10	18597512	18599111	-	1599	1599	--	--	PGN	2	0	--
oar_circ_0000132	chr10	19062375	19082282	+	19907	19693	ENSOARG00000008377;	intron_2:19062513-19082206,;	PGN,PGA	3,2	566309	FNDC3A
oar_circ_0000133	chr10	19128540	19143644	-	15104	15104	--	--	PGN	4	0	--
oar_circ_0000134	chr10	19144043	19146505	+	2462	2288	ENSOARG00000008377;	intron_23:19144110-19146398,;	PGN	2	76	FNDC3A
oar_circ_0000135	chr10	19146431	19154586	-	8155	8155	--	--	PGN	2	0	--
oar_circ_0000136	chr10	19203216	19205210	+	1994	1994	ENSOARG00000008439;	intron_9:19203386-19205020,exon_10:19205020-19205210,exon_9:19203216-19203386,;	PGN,PGA	2,2	38,58	CDADC1
oar_circ_0000137	chr10	1924874	1954694	-	29820	29331	ENSOARG00000006244;	intron_6:1925918-1929297,intron_5:1925000-1925761,intron_8:1952009-1954622,exon_9:1925761-1925918,intron_7:1929438-1951859,;	PGN,PGA	3,5	207183	TDRD3
oar_circ_0000138	chr10	19268022	19286656	-	18634	18374	ENSOARG00000008448;	intron_6:19277266-19282592,exon_4:19268022-19268191,intron_7:19282757-19286515,exon_2:19282592-19282757,intron_5:19268191-19277147,;	PGA	3	24	CAB39L
oar_circ_0000139	chr10	19352889	19362511	+	9622	9311	ENSOARG00000008487;	intron_9:19358596-19359949,exon_8:19357751-19357971,exon_7:19355950-19356120,intron_8:19357971-19358496,intron_6:19353006-19355950,exon_11:19362185-19362511,intron_10:19360043-19362185,intron_7:19356120-19357751,;	PGN	3	178	SETDB2
oar_circ_0000140	chr10	19352889	19366312	+	13423	12853	ENSOARG00000008487;	intron_7:19356120-19357751,intron_8:19357971-19358496,intron_6:19353006-19355950,intron_11:19362511-19366223,exon_8:19357751-19357971,exon_11:19362185-19362511,intron_10:19360043-19362185,intron_9:19358596-19359949,;	PGN,PGA	10,5	218204	SETDB2
oar_circ_0000141	chr10	19421530	19448600	-	27070	26070	ENSOARG00000008556;	intron_5:19430714-19431922,exon_2:19448242-19448412,intron_8:19435513-19439465,intron_10:19447723-19448242,exon_5:19435354-19435513,exon_4:19439465-19439632,intron_7:19432656-19435354,intron_6:19432065-19432548,intron_4:19425887-19430523,intron_9:19439632-19447572,exon_8:19430523-19430714,intron_3:19423710-19425760,intron_2:19421661-19423558,;	PGA	3	984	RCBTB1
oar_circ_0000142	chr10	19447572	19448409	-	837	689	ENSOARG00000008556;	exon_2:19448242-19448412,intron_10:19447723-19448242,;	PGN	2	16	RCBTB1
oar_circ_0000143	chr10	19447572	19448600	-	1028	689	ENSOARG00000008556;	intron_10:19447723-19448242,exon_2:19448242-19448412,;	PGN,PGA	14,7	21,28	RCBTB1
oar_circ_0000144	chr10	19725767	19728219	-	2452	2335	ENSOARG00000008658;	intron_3:19725934-19728102,exon_2:19725767-19725934,;	PGN	2	29	SPRYD7
oar_circ_0000145	chr10	19795097	19797596	-	2499	2499	--	--	PGA	2	0	--
oar_circ_0000146	chr10	19860459	19878626	+	18167	331	ENSOARG00000021607;	exon_1:19866185-19866516,;	PGN	3	3	DLEU1_2
oar_circ_0000147	chr10	19860459	19882224	+	21765	331	ENSOARG00000021607;	exon_1:19866185-19866516,;	PGN,PGA	19,22	3,4	DLEU1_2
oar_circ_0000148	chr10	20945843	20946739	+	896	896	ENSOARG00000008823;	exon_3:20945843-20946739,;	PGN	2	7	FAM124A
oar_circ_0000149	chr10	21139293	21153993	-	14700	12865	ENSOARG00000008887;	intron_7:21143136-21144119,intron_8:21144230-21145966,intron_5:21139873-21140642,exon_10:21142920-21143136,exon_5:21152059-21152214,intron_6:21140769-21142920,intron_9:21146061-21146945,intron_12:21152214-21153867,exon_6:21147973-21148126,exon_13:21139293-21139525,intron_11:21148126-21152059,;	PGN	2	247	INTS6
oar_circ_0000150	chr10	21462066	21470545	+	8479	8215	ENSOARG00000008939;	intron_5:21462217-21470432,;	PGN	4	99	WDFY2
oar_circ_0000151	chr10	21677130	21680722	-	3592	3343	ENSOARG00000009056;	intron_15:21677302-21678012,intron_16:21678089-21680560,exon_5:21680560-21680722,;	PGN	2	18	ATP7B
oar_circ_0000152	chr10	21734673	21738491	+	3818	3818	ENSOARG00000009109;	intron_4:21734907-21737559,exon_4:21734673-21734907,exon_5:21737559-21738491,;	PGA	5	294	ALG11
oar_circ_0000153	chr10	21778902	21779261	-	359	201	ENSOARG00000009157;	exon_6:21779060-21779261,;	PGN,PGA	2,2	3,7	NEK5
oar_circ_0000154	chr10	21816134	21830045	-	13911	12328	ENSOARG00000009224;	intron_12:21828267-21829759,intron_8:21822832-21824089,intron_6:21820451-21822205,intron_9:21824144-21827248,exon_8:21822631-21822832,intron_5:21816237-21820404,intron_7:21822278-21822631,;	PGN,PGA	8,4	71,93	NEK3
oar_circ_0000155	chr10	21827248	21830045	-	2797	2174	ENSOARG00000009224;	intron_12:21828267-21829759,intron_11:21827501-21828183,;	PGN	2	4	NEK3
oar_circ_0000156	chr10	22093247	22104968	+	11721	10462	ENSOARG00000009534;	intron_4:22098698-22101203,exon_2:22093247-22093532,intron_2:22093532-22097663,intron_5:22101283-22104824,;	PGN,PGA	2,9	254263	MRPS31
oar_circ_0000157	chr10	22976727	22982995	-	6268	5894	ENSOARG00000009574;	intron_2:22976807-22978256,intron_3:22978310-22979427,intron_5:22982528-22982863,intron_4:22979535-22982360,exon_15:22982360-22982528,;	PGA	2	116	COG6
oar_circ_0000158	chr10	22992940	22997522	-	4582	4009	ENSOARG00000009574;	intron_7:22993058-22994494,intron_8:22994586-22995680,intron_9:22995745-22997224,;	PGN	3	58	COG6
oar_circ_0000159	chr10	22992940	23003223	-	10283	9616	ENSOARG00000009574;	intron_7:22993058-22994494,intron_8:22994586-22995680,intron_9:22995745-22997224,intron_11:22997522-23003129,;	PGN	8	134	COG6
oar_circ_0000160	chr10	22992940	23012488	-	19548	18556	ENSOARG00000009574;	intron_8:22994586-22995680,intron_7:22993058-22994494,intron_11:22997522-23003129,intron_15:23008771-23012429,intron_14:23006788-23008659,intron_9:22995745-22997224,intron_12:23003223-23006222,intron_13:23006293-23006705,;	PGN	3	322	COG6
oar_circ_0000161	chr10	23480321	23483695	-	3374	3169	ENSOARG00000009644;	intron_2:23480549-23481455,intron_4:23482790-23483494,exon_4:23483494-23483695,intron_3:23481568-23482698,exon_7:23480321-23480549,;	PGA	2	23	NHLRC3
oar_circ_0000162	chr10	23481455	23483695	-	2240	2035	ENSOARG00000009644;	exon_4:23483494-23483695,intron_4:23482790-23483494,intron_3:23481568-23482698,;	PGA	3	13	NHLRC3
oar_circ_0000163	chr10	23486090	23486683	-	593	445	ENSOARG00000009644;	intron_6:23486238-23486524,exon_2:23486524-23486683,;	PGN,PGA	40,33	7,2	NHLRC3
oar_circ_0000164	chr10	23635490	23641682	-	6192	6045	ENSOARG00000009812;	exon_6:23635490-23635721,intron_21:23635721-23641535,;	PGA	2	5	FREM2
oar_circ_0000165	chr10	24925276	24929021	-	3745	3292	ENSOARG00000010229;	intron_6:24926364-24927074,intron_7:24927120-24928947,intron_4:24925373-24926128,;	PGN	7	20	EXOSC8
oar_circ_0000166	chr10	24936888	24945467	+	8579	8196	ENSOARG00000010275;	intron_5:24938542-24940095,intron_2:24937060-24937459,exon_2:24936888-24937060,intron_3:24937506-24937840,intron_6:24940209-24945407,intron_4:24937909-24938449,;	PGN,PGA	2,3	63,52	ALG5
oar_circ_0000167	chr10	25025451	25025708	+	257	257	ENSOARG00000010293;	exon_6:25025451-25025708,;	PGN,PGA	9,2	12,3	SMAD9
oar_circ_0000168	chr10	25609017	25609364	+	347	347	--	--	PGA	2	0	--
oar_circ_0000169	chr10	26173719	26174033	-	314	314	ENSOARG00000010627;	intron_17:26144890-26235011,;	PGA	2	8	NBEA
oar_circ_0000170	chr10	26342568	26347913	-	5345	5236	ENSOARG00000010627;	exon_36:26342568-26342735,intron_21:26342735-26347804,;	PGA	9	72	NBEA
oar_circ_0000171	chr10	26342568	26369055	-	26487	26313	ENSOARG00000010627;	intron_21:26342735-26347804,intron_22:26347913-26368990,exon_36:26342568-26342735,;	PGA	7	410	NBEA
oar_circ_0000172	chr10	26342568	26416970	-	74402	74035	ENSOARG00000010627;	intron_21:26342735-26347804,intron_24:26386195-26416842,intron_22:26347913-26368990,exon_36:26342568-26342735,intron_23:26369055-26386130,;	PGN	11	1529	NBEA
oar_circ_0000173	chr10	26416842	26430683	-	13841	13580	ENSOARG00000010627;	intron_26:26428323-26430528,exon_30:26430528-26430683,intron_25:26416970-26428190,;	PGA	2	186	NBEA
oar_circ_0000174	chr10	26416842	26441967	-	25125	24864	ENSOARG00000010627;	intron_25:26416970-26428190,exon_30:26430528-26430683,exon_29:26441528-26441967,intron_26:26428323-26430528,intron_27:26430683-26441528,;	PGA	5	730	NBEA
oar_circ_0000175	chr10	26428190	26430683	-	2493	2360	ENSOARG00000010627;	intron_26:26428323-26430528,exon_30:26430528-26430683,;	PGN,PGA	4,11	66,59	NBEA
oar_circ_0000176	chr10	26428190	26441967	-	13777	13644	ENSOARG00000010627;	intron_27:26430683-26441528,intron_26:26428323-26430528,exon_29:26441528-26441967,exon_30:26430528-26430683,;	PGN,PGA	11,15	657603	NBEA
oar_circ_0000177	chr10	26503088	26541154	-	38066	37393	ENSOARG00000010627;	intron_41:26503181-26506841,intron_44:26507896-26508324,intron_47:26518358-26540215,exon_12:26508324-26508493,exon_8:26540956-26541154,intron_45:26508493-26510390,intron_46:26510543-26518249,intron_43:26507098-26507816,intron_48:26540349-26540956,exon_11:26510390-26510543,;	PGN	5	764	NBEA
oar_circ_0000178	chr10	26540215	26592574	-	52359	51271	ENSOARG00000010627;	exon_1:26592342-26592574,intron_50:26570782-26572633,intron_49:26541154-26570635,intron_51:26572753-26577798,intron_55:26589117-26592342,intron_53:26579923-26588679,exon_8:26540956-26541154,intron_48:26540349-26540956,intron_52:26577925-26579801,;	PGN	10	1269	NBEA
oar_circ_0000179	chr10	26568983	26569722	-	739	739	ENSOARG00000010627;	intron_49:26541154-26570635,;	PGN	3	18	NBEA
oar_circ_0000180	chr10	26570635	26592574	-	21939	21226	ENSOARG00000010627;	intron_53:26579923-26588679,intron_54:26588775-26589016,intron_55:26589117-26592342,intron_52:26577925-26579801,intron_51:26572753-26577798,exon_1:26592342-26592574,intron_50:26570782-26572633,;	PGN,PGA	133117	685659	NBEA
oar_circ_0000181	chr10	26577798	26592574	-	14776	14330	ENSOARG00000010627;	intron_52:26577925-26579801,exon_1:26592342-26592574,intron_53:26579923-26588679,intron_54:26588775-26589016,intron_55:26589117-26592342,;	PGN,PGA	15,13	617578	NBEA
oar_circ_0000182	chr10	26588679	26592574	-	3895	3698	ENSOARG00000010627;	intron_55:26589117-26592342,intron_54:26588775-26589016,exon_1:26592342-26592574,;	PGN,PGA	41,51	365346	NBEA
oar_circ_0000183	chr10	26592363	26592553	+	190	190	--	--	PGN	2	0	--
oar_circ_0000184	chr10	27005059	27008610	+	3551	3551	--	--	PGA	2	0	--
oar_circ_0000185	chr10	28577656	28578297	-	641	440	ENSOARG00000010917;	exon_31:28577857-28578297,;	PGN,PGA	127115	378373	PDS5B
oar_circ_0000186	chr10	28586551	28607604	-	21053	20215	ENSOARG00000010917;	intron_11:28593449-28599369,intron_7:28587326-28588562,intron_9:28589135-28590846,intron_10:28590961-28593244,intron_8:28588682-28589002,exon_24:28593244-28593449,intron_12:28599493-28607467,intron_6:28586697-28587263,;	PGN,PGA	6,6	183168	PDS5B
oar_circ_0000187	chr10	28599369	28609308	-	9939	9609	ENSOARG00000010917;	intron_13:28607604-28609239,intron_12:28599493-28607467,;	PGN	4	109	PDS5B
oar_circ_0000188	chr10	28609239	28621459	-	12220	12027	ENSOARG00000010917;	intron_15:28617961-28621335,exon_20:28617802-28617961,intron_14:28609308-28617802,;	PGN	2	191	PDS5B
oar_circ_0000189	chr10	28617802	28621459	-	3657	3533	ENSOARG00000010917;	intron_15:28617961-28621335,exon_20:28617802-28617961,;	PGN,PGA	19,8	30,16	PDS5B
oar_circ_0000190	chr10	28638252	28639877	-	1625	1519	ENSOARG00000010917;	intron_17:28638413-28639771,exon_18:28638252-28638413,;	PGA	2	13	PDS5B
oar_circ_0000191	chr10	28638252	28651716	-	13464	12971	ENSOARG00000010917;	intron_17:28638413-28639771,intron_20:28646700-28648972,intron_19:28645129-28646560,intron_21:28649021-28651634,exon_18:28638252-28638413,intron_18:28639877-28645013,;	PGN,PGA	6,2	136147	PDS5B
oar_circ_0000192	chr10	28659040	28675164	-	16124	15431	ENSOARG00000010917;	intron_24:28660545-28662736,exon_11:28660393-28660545,intron_23:28659154-28660393,intron_25:28662882-28665760,intron_26:28665855-28668481,intron_27:28668597-28670701,intron_28:28670842-28675083,;	PGA	2	276	PDS5B
oar_circ_0000193	chr10	28929505	28931388	+	1883	1715	ENSOARG00000011273;	intron_3:28929598-28931313,;	PGA	2	15	ZAR1L
oar_circ_0000194	chr10	28988123	28990004	-	1881	1770	ENSOARG00000011408;	exon_64:28988123-28988326,intron_2:28988326-28989893,;	PGN,PGA	2,3	23,33	FRY
oar_circ_0000195	chr10	28989412	28994726	+	5314	5314	--	--	PGN	2	0	--
oar_circ_0000196	chr10	29002549	29007406	+	4857	4857	--	--	PGN	2	0	--
oar_circ_0000197	chr10	29010766	29011387	-	621	621	ENSOARG00000011408;	intron_11:29010704-29013637,;	PGA	2	31	FRY
oar_circ_0000198	chr10	29016586	29029476	-	12890	12576	ENSOARG00000011408;	exon_48:29028872-29029043,exon_50:29024697-29024877,intron_13:29016757-29019920,intron_15:29022621-29024697,intron_14:29019995-29022459,intron_18:29029043-29029378,exon_51:29022459-29022621,intron_17:29026947-29028872,exon_53:29016586-29016757,intron_16:29024877-29026806,;	PGN	2	222	FRY
oar_circ_0000199	chr10	29016703	29017490	-	787	787	ENSOARG00000011408;	intron_13:29016757-29019920,;	PGN	2	8	FRY
oar_circ_0000200	chr10	29028872	29029476	-	604	506	ENSOARG00000011408;	exon_48:29028872-29029043,intron_18:29029043-29029378,;	PGN,PGA	6,2	18,8	FRY
oar_circ_0000201	chr10	29059909	29060791	-	882	735	ENSOARG00000011408;	intron_32:29060056-29060534,exon_33:29060534-29060791,;	PGN,PGA	10,8	79,36	FRY
oar_circ_0000202	chr10	29080239	29081687	-	1448	1448	ENSOARG00000011408;	intron_38:29080400-29081514,exon_27:29081514-29081687,exon_28:29080239-29080400,;	PGN	4	58	FRY
oar_circ_0000203	chr10	29090739	29104701	-	13962	13767	ENSOARG00000011408;	intron_47:29095797-29104593,intron_45:29090826-29093221,exon_20:29093221-29093404,exon_19:29095538-29095797,intron_46:29093404-29095538,;	PGN	3	344	FRY
oar_circ_0000204	chr10	29104593	29120730	-	16137	15809	ENSOARG00000011408;	intron_48:29104701-29111093,intron_50:29112825-29120643,exon_16:29112653-29112825,intron_49:29111226-29112653,;	PGA	2	673	FRY
oar_circ_0000205	chr10	29132545	29137978	-	5433	5044	ENSOARG00000011408;	intron_56:29134993-29137809,intron_54:29132647-29134706,exon_9:29137809-29137978,;	PGN,PGA	2,2	118,81	FRY
oar_circ_0000206	chr10	29910091	29916863	-	6772	6438	ENSOARG00000011694;	intron_4:29914159-29916749,intron_3:29910211-29914059,;	PGN,PGA	6,3	3,11	B3GLCT
oar_circ_0000207	chr10	30219023	30233404	-	14381	13899	ENSOARG00000011799;	exon_5:30219354-30219531,intron_3:30219531-30230396,exon_3:30233238-30233404,intron_4:30230547-30233238,;	PGN,PGA	2,2	34,49	TEX26
oar_circ_0000208	chr10	30441216	30455965	-	14749	14247	ENSOARG00000011882;	intron_4:30444704-30448612,intron_6:30452780-30455155,exon_3:30452134-30452780,exon_1:30455799-30455965,intron_7:30455284-30455799,intron_5:30448726-30452134,intron_3:30441345-30444574,;	PGA	4	410	USPL1
oar_circ_0000209	chr10	30452134	30452780	-	646	646	ENSOARG00000011882;	exon_3:30452134-30452780,;	PGN	2	126	USPL1
oar_circ_0000210	chr10	30743739	30770309	+	26570	26336	ENSOARG00000011926;	intron_2:30743912-30746077,intron_6:30766752-30770150,intron_4:30759604-30766128,exon_7:30770150-30770309,intron_3:30746238-30759435,exon_3:30746077-30746238,intron_5:30766256-30766646,exon_4:30759435-30759604,exon_2:30743739-30743912,;	PGN,PGA	5,5	599640	KATNAL1
oar_circ_0000211	chr10	31242781	31243993	-	1212	993	ENSOARG00000012051;	intron_3:31242901-31243894,;	PGN	8	9	MTUS2
oar_circ_0000212	chr10	31248144	31260579	-	12435	12255	ENSOARG00000012051;	exon_10:31260364-31260579,intron_5:31248218-31251819,intron_6:31251925-31260364,;	PGN	2	85	MTUS2
oar_circ_0000213	chr10	31471978	31491543	-	19565	19565	ENSOARG00000012051;	intron_12:31472173-31490566,exon_4:31490566-31490807,intron_13:31490807-31495019,;	PGA	4	18	MTUS2
oar_circ_0000214	chr10	32111629	32129838	-	18209	18061	ENSOARG00000012298;	intron_14:32111777-32129676,exon_4:32129676-32129838,;	PGN,PGA	3,3	431348	PAN3
oar_circ_0000215	chr10	32111629	32155578	-	43949	43541	ENSOARG00000012298;	intron_17:32154726-32155456,intron_15:32129838-32152737,intron_14:32111777-32129676,exon_4:32129676-32129838,intron_16:32152808-32154659,;	PGA	8	1191	PAN3
oar_circ_0000216	chr10	32152737	32155578	-	2841	2581	ENSOARG00000012298;	intron_16:32152808-32154659,intron_17:32154726-32155456,;	PGN,PGA	10,10	85,76	PAN3
oar_circ_0000217	chr10	32602783	32620520	+	17737	17596	ENSOARG00000012494;	exon_6:32614858-32615036,intron_4:32606977-32609117,exon_7:32620288-32620520,exon_4:32606608-32606977,exon_3:32602783-32602983,intron_3:32602983-32606608,intron_5:32609258-32614858,intron_6:32615036-32620288,;	PGN	2	134	LNX2
oar_circ_0000218	chr10	32915489	32923386	+	7897	7602	ENSOARG00000012677;	intron_4:32915570-32923172,;	PGN,PGA	4,4	59,24	USP12
oar_circ_0000219	chr10	33160169	33166307	-	6138	5886	ENSOARG00000012699;	intron_9:33160287-33163946,intron_10:33164104-33166173,exon_4:33163946-33164104,;	PGN,PGA	6,13	41,59	WASF3
oar_circ_0000220	chr10	33160169	33186043	-	25874	25386	ENSOARG00000012699;	exon_4:33163946-33164104,intron_11:33166307-33177291,intron_10:33164104-33166173,intron_12:33177434-33185950,intron_9:33160287-33163946,;	PGA	5	232	WASF3
oar_circ_0000221	chr10	33312552	33330976	-	18424	17653	ENSOARG00000012732;	intron_6:33318311-33320783,exon_12:33312552-33312711,intron_7:33320927-33328513,intron_4:33313662-33317350,intron_3:33312907-33313564,intron_5:33317423-33318241,intron_8:33328645-33330918,;	PGN,PGA	3,2	231287	CDK8
oar_circ_0000222	chr10	33328513	33330976	-	2463	2273	ENSOARG00000012732;	intron_8:33328645-33330918,;	PGN	5	29	CDK8
oar_circ_0000223	chr10	33328513	33348482	-	19969	19638	ENSOARG00000012732;	intron_9:33330976-33348341,intron_8:33328645-33330918,;	PGN,PGA	2,3	380313	CDK8
oar_circ_0000224	chr10	33328513	33352317	-	23804	23362	ENSOARG00000012732;	intron_8:33328645-33330918,intron_10:33348482-33352206,intron_9:33330976-33348341,;	PGA	4	355	CDK8
oar_circ_0000225	chr10	33348341	33362755	-	14414	14086	ENSOARG00000012732;	intron_10:33348482-33352206,intron_11:33352317-33362679,;	PGN,PGA	13,12	154145	CDK8
oar_circ_0000226	chr10	33562771	33563286	+	515	515	--	--	PGN,PGA	8,4	0,0	--
oar_circ_0000227	chr10	33717416	33745153	-	27737	25859	ENSOARG00000013009;	intron_5:33718955-33720296,intron_7:33735215-33737437,intron_6:33720358-33735136,intron_8:33737560-33745078,;	PGN,PGA	12,4	48,54	-
oar_circ_0000228	chr10	33735136	33745153	-	10017	9740	ENSOARG00000013009;	intron_8:33737560-33745078,intron_7:33735215-33737437,;	PGN	2	30	-
oar_circ_0000229	chr10	33798276	33802464	-	4188	4077	ENSOARG00000013009;	exon_26:33802280-33802464,intron_10:33798387-33802280,;	PGN,PGA	3,10	13,9	-
oar_circ_0000230	chr10	33916922	33917213	+	291	291	--	--	PGA	2	0	--
oar_circ_0000231	chr10	34395840	34396035	-	195	195	--	--	PGN	2	0	--
oar_circ_0000232	chr10	34426178	34434368	+	8190	8190	ENSOARG00000013232;	intron_3:34432768-34434264,intron_1:34419009-34432066,exon_2:34432066-34432432,intron_2:34432432-34432724,;	PGN	2	122	-
oar_circ_0000233	chr10	34657818	34679312	-	21494	21283	ENSOARG00000013366;	intron_7:34657997-34676991,intron_8:34677102-34679212,exon_3:34657818-34657997,;	PGN,PGA	7,4	68,66	TNFRSF19
oar_circ_0000234	chr10	34799870	34800376	+	506	506	--	--	PGN,PGA	10,8	0,0	--
oar_circ_0000235	chr10	35728881	35729632	+	751	751	--	--	PGA	3	0	--
oar_circ_0000236	chr10	35756780	35763814	+	7034	6689	ENSOARG00000013613;	intron_6:35763092-35763693,intron_4:35756901-35761942,intron_5:35762012-35763059,;	PGN,PGA	2,7	179203	ZDHHC20
oar_circ_0000237	chr10	35756780	35773568	+	16788	15795	ENSOARG00000013613;	intron_6:35763092-35763693,intron_7:35763814-35772920,intron_5:35762012-35763059,intron_4:35756901-35761942,;	PGN,PGA	17,17	270281	ZDHHC20
oar_circ_0000238	chr10	35862424	35862947	+	523	522	ENSOARG00000013729;	exon_1:35862424-35862694,exon_2:35862695-35862947,;	PGN,PGA	10,12	71,56	LATS2
oar_circ_0000239	chr10	35915241	35924882	+	9641	9254	ENSOARG00000013784;	intron_2:35920684-35924743,intron_1:35915347-35920542,;	PGN,PGA	5,10	133100	XPO4
oar_circ_0000240	chr10	35924743	35951600	+	26857	26290	ENSOARG00000013784;	exon_7:35951070-35951228,intron_4:35934678-35935373,exon_5:35935373-35935526,exon_8:35951425-35951600,intron_5:35935526-35946744,intron_3:35924882-35934561,intron_6:35946858-35951070,;	PGA	4	511	XPO4
oar_circ_0000241	chr10	36072784	36080991	-	8207	7949	ENSOARG00000013877;	intron_12:36072884-36073266,exon_12:36080759-36080991,intron_14:36079808-36080759,intron_13:36073353-36079737,;	PGN	2	90	IFT88
oar_circ_0000242	chr10	36355604	36368260	-	12656	12584	ENSOARG00000014028;	intron_20:36358353-36359095,exon_3:36360582-36360868,exon_4:36359095-36359261,exon_2:36367403-36368260,exon_5:36358140-36358353,intron_19:36355676-36358140,intron_21:36359261-36360582,intron_22:36360868-36367403,;	PGN,PGA	2,3	731831	ZMYM2
oar_circ_0000243	chr10	36448225	36450652	+	2427	2427	ENSOARG00000014118;	exon_5:36448225-36448511,intron_5:36448511-36449385,intron_6:36449551-36450439,exon_6:36449385-36449551,exon_7:36450439-36450667,;	PGN	10	133	ZMYM5
oar_circ_0000244	chr10	36468778	36477501	+	8723	8627	ENSOARG00000014163;	intron_3:36469080-36477405,exon_3:36468778-36469080,;	PGN	6	271	PSPC1
oar_circ_0000245	chr10	36468778	36481810	+	13032	12936	ENSOARG00000014163;	exon_3:36468778-36469080,intron_4:36477501-36481613,intron_3:36469080-36477405,exon_5:36481613-36481810,;	PGN,PGA	2,2	402428	PSPC1
oar_circ_0000246	chr10	36468778	36486403	+	17625	17444	ENSOARG00000014163;	intron_3:36469080-36477405,intron_4:36477501-36481613,exon_3:36468778-36469080,intron_5:36481810-36486318,exon_5:36481613-36481810,;	PGN,PGA	6,5	524566	PSPC1
oar_circ_0000247	chr10	36468778	36490010	+	21232	20939	ENSOARG00000014163;	exon_5:36481613-36481810,intron_6:36486398-36489893,intron_5:36481810-36486318,exon_3:36468778-36469080,intron_4:36477501-36481613,intron_3:36469080-36477405,;	PGN,PGA	57,73	639659	PSPC1
oar_circ_0000248	chr10	36477405	36490010	+	12605	12312	ENSOARG00000014163;	intron_5:36481810-36486318,intron_4:36477501-36481613,exon_5:36481613-36481810,intron_6:36486398-36489893,;	PGN,PGA	3,3	368381	PSPC1
oar_circ_0000249	chr10	36631557	36647670	-	16113	14552	ENSOARG00000014415;	intron_17:36633581-36635850,exon_17:36633416-36633581,intron_21:36640229-36640415,intron_23:36643005-36646514,exon_12:36640415-36640599,exon_13:36640072-36640229,intron_19:36636776-36638874,intron_24:36646652-36647509,exon_9:36647509-36647670,intron_22:36640599-36642909,intron_20:36638999-36640072,intron_16:36631833-36633416,;	PGN	2	155	PARP4
oar_circ_0000250	chr10	36678283	36679397	+	1114	946	ENSOARG00000014560;	intron_2:36678789-36679273,exon_2:36678327-36678789,;	PGN	2	107	CENPJ
oar_circ_0000251	chr10	36678283	36685580	+	7297	7017	ENSOARG00000014560;	exon_4:36683210-36683513,intron_3:36679397-36683210,exon_2:36678327-36678789,intron_2:36678789-36679273,intron_4:36683513-36685468,;	PGA	2	168	CENPJ
oar_circ_0000252	chr10	36678327	36679397	+	1070	946	ENSOARG00000014560;	exon_2:36678327-36678789,intron_2:36678789-36679273,;	PGN,PGA	43,28	107119	CENPJ
oar_circ_0000253	chr10	36678327	36685580	+	7253	7017	ENSOARG00000014560;	intron_4:36683513-36685468,intron_2:36678789-36679273,exon_2:36678327-36678789,intron_3:36679397-36683210,exon_4:36683210-36683513,;	PGN,PGA	3,5	165168	CENPJ
oar_circ_0000254	chr10	36678327	36688368	+	10041	9577	ENSOARG00000014560;	exon_7:36686720-36688368,exon_4:36683210-36683513,intron_3:36679397-36683210,exon_2:36678327-36678789,intron_2:36678789-36679273,intron_5:36685580-36686492,intron_4:36683513-36685468,;	PGN,PGA	4,6	360439	CENPJ
oar_circ_0000255	chr10	36678327	36693850	+	15523	14905	ENSOARG00000014560;	exon_4:36683210-36683513,intron_4:36683513-36685468,intron_3:36679397-36683210,exon_9:36693684-36693850,intron_7:36688368-36690497,intron_8:36690651-36693684,intron_5:36685580-36686492,exon_2:36678327-36678789,exon_7:36686720-36688368,intron_2:36678789-36679273,;	PGN	2	382	CENPJ
oar_circ_0000256	chr10	36678327	36696493	+	18166	17548	ENSOARG00000014560;	intron_7:36688368-36690497,exon_7:36686720-36688368,exon_2:36678327-36678789,intron_5:36685580-36686492,intron_3:36679397-36683210,exon_9:36693684-36693850,exon_10:36696250-36696493,exon_4:36683210-36683513,intron_9:36693850-36696250,intron_4:36683513-36685468,intron_2:36678789-36679273,intron_8:36690651-36693684,;	PGA	2	480	CENPJ
oar_circ_0000257	chr10	36678327	36700265	+	21938	21235	ENSOARG00000014560;	exon_7:36686720-36688368,intron_7:36688368-36690497,intron_10:36696493-36700180,exon_2:36678327-36678789,intron_5:36685580-36686492,exon_4:36683210-36683513,intron_3:36679397-36683210,exon_10:36696250-36696493,exon_9:36693684-36693850,intron_9:36693850-36696250,intron_2:36678789-36679273,intron_8:36690651-36693684,intron_4:36683513-36685468,;	PGN,PGA	4,8	408496	CENPJ
oar_circ_0000258	chr10	36690518	36696493	+	5975	5842	ENSOARG00000014560;	exon_10:36696250-36696493,exon_9:36693684-36693850,intron_9:36693850-36696250,intron_8:36690651-36693684,;	PGA	2	35	CENPJ
oar_circ_0000259	chr10	44506014	44506239	-	225	225	ENSOARG00000015136;	exon_6:44506014-44506239,;	PGA	2	39	KLHL1
oar_circ_0000260	chr10	44506014	44539371	-	33357	33357	ENSOARG00000015136;	exon_6:44506014-44506239,exon_5:44539184-44539371,intron_5:44506239-44539184,;	PGA	6	122	KLHL1
oar_circ_0000261	chr10	44656054	44675191	-	19137	19137	ENSOARG00000015136;	exon_3:44674994-44675191,intron_7:44598466-44674994,;	PGA	2	106	KLHL1
oar_circ_0000262	chr10	44674994	44704757	-	29763	29626	ENSOARG00000015136;	intron_8:44675191-44704620,exon_3:44674994-44675191,;	PGA	10	171	KLHL1
oar_circ_0000263	chr10	44674994	44721827	-	46833	46698	ENSOARG00000015136;	exon_3:44674994-44675191,intron_8:44675191-44704620,exon_1:44721644-44721829,intron_9:44704757-44721644,;	PGA	8	299	KLHL1
oar_circ_0000264	chr10	44704620	44721827	-	17207	17072	ENSOARG00000015136;	exon_1:44721644-44721829,intron_9:44704757-44721644,;	PGN,PGA	6,36	64128	KLHL1
oar_circ_0000265	chr10	46568998	46582245	-	13247	12734	ENSOARG00000015209;	intron_1:46569067-46569560,intron_2:46569704-46572635,intron_3:46572783-46582093,;	PGA	2	247	DACH1
oar_circ_0000266	chr10	46604646	46605891	-	1245	1245	ENSOARG00000015209;	intron_4:46582245-46656954,;	PGN	2	38	DACH1
oar_circ_0000267	chr10	46741129	46802806	-	61677	61561	ENSOARG00000015209;	intron_9:46741291-46802690,exon_3:46741129-46741291,;	PGN,PGA	19,10	1254955	DACH1
oar_circ_0000268	chr10	46803329	46803522	-	193	193	--	--	PGN	2	0	--
oar_circ_0000269	chr10	47943270	47945000	+	1730	1540	ENSOARG00000015273;	intron_8:47943327-47943731,exon_9:47943731-47943958,intron_9:47943958-47944867,;	PGN	2	31	BORA
oar_circ_0000270	chr10	47968838	47973036	-	4198	3458	ENSOARG00000015309;	intron_11:47968940-47969200,exon_6:47971953-47972118,intron_13:47969843-47970402,intron_15:47970776-47971953,exon_5:47972868-47973036,intron_16:47972118-47972868,intron_12:47969317-47969696,;	PGN,PGA	3,2	67,59	DIS3
oar_circ_0000271	chr10	47968838	47977596	-	8758	7944	ENSOARG00000015309;	intron_17:47973036-47976911,intron_11:47968940-47969200,intron_16:47972118-47972868,intron_12:47969317-47969696,intron_13:47969843-47970402,exon_5:47972868-47973036,intron_18:47976985-47977402,exon_3:47977402-47977596,intron_15:47970776-47971953,exon_6:47971953-47972118,;	PGN	2	129	DIS3
oar_circ_0000272	chr10	48029248	48035318	+	6070	5701	ENSOARG00000015416;	intron_6:48033348-48033819,exon_7:48033819-48034001,intron_5:48029382-48033239,intron_7:48034001-48035192,;	PGN	2	47	PIBF1
oar_circ_0000273	chr10	49099812	49128877	-	29065	28929	ENSOARG00000015513;	exon_4:49128330-49128877,intron_4:49099948-49128330,;	PGA	3	206	KLF12
oar_circ_0000274	chr10	49441012	49448758	-	7746	7746	ENSOARG00000015513;	intron_7:49325599-49491065,;	PGN	3	76	KLF12
oar_circ_0000275	chr10	49441763	49448758	-	6995	6995	ENSOARG00000015513;	intron_7:49325599-49491065,;	PGN	2	71	KLF12
oar_circ_0000276	chr10	50866368	50869838	-	3470	2937	ENSOARG00000015582;	exon_1:50869604-50869841,intron_22:50866458-50868841,exon_3:50868841-50869158,;	PGA	2	13	TBC1D4
oar_circ_0000277	chr10	51314195	51321899	+	7704	7443	ENSOARG00000015818;	intron_14:51319215-51321590,intron_13:51317509-51318788,intron_12:51314313-51317366,exon_14:51318788-51319215,exon_15:51321590-51321899,;	PGN,PGA	5,8	126141	LMO7
oar_circ_0000278	chr10	52651452	52671568	-	20116	19699	ENSOARG00000016305;	intron_14:52651719-52652756,exon_71:52651452-52651719,intron_22:52666684-52667700,intron_16:52659689-52660009,exon_62:52667700-52667900,exon_61:52668904-52669062,exon_59:52671323-52671568,exon_66:52663489-52663714,intron_18:52661422-52663489,exon_64:52665061-52665222,intron_21:52665222-52666534,exon_65:52663894-52664051,exon_60:52670248-52670416,exon_63:52666534-52666684,intron_17:52660249-526613…	PGN,PGA	8,5	461404	MYCBP2
oar_circ_0000279	chr10	52723835	52726809	-	2974	2829	ENSOARG00000016305;	exon_45:52726636-52726809,intron_39:52723980-52726636,;	PGN	2	30	MYCBP2
oar_circ_0000280	chr10	52723835	52733575	-	9740	9338	ENSOARG00000016305;	intron_39:52723980-52726636,intron_43:52731819-52733349,exon_41:52733349-52733575,exon_45:52726636-52726809,intron_42:52730626-52731700,intron_40:52726809-52729311,intron_41:52729361-52730538,;	PGN	2	188	MYCBP2
oar_circ_0000281	chr10	52733349	52743843	-	10494	10250	ENSOARG00000016305;	intron_47:52741378-52743664,intron_44:52733575-52738807,exon_40:52738807-52739026,exon_41:52733349-52733575,exon_37:52743664-52743843,intron_46:52739836-52741235,intron_45:52739026-52739735,;	PGA	4	203	MYCBP2
oar_circ_0000282	chr10	52846024	52860903	-	14879	14725	ENSOARG00000016305;	exon_5:52846024-52846221,exon_3:52860687-52860903,intron_81:52853865-52860687,intron_80:52846221-52853711,;	PGN,PGA	2,6	246214	MYCBP2
oar_circ_0000283	chr10	52853711	52860903	-	7192	7038	ENSOARG00000016305;	exon_3:52860687-52860903,intron_81:52853865-52860687,;	PGA	3	95	MYCBP2
oar_circ_0000284	chr10	52853711	52870880	-	17169	16939	ENSOARG00000016305;	intron_81:52853865-52860687,exon_3:52860687-52860903,intron_82:52860903-52870804,;	PGN,PGA	2,2	447319	MYCBP2
oar_circ_0000285	chr10	53247696	53248720	+	1024	910	ENSOARG00000016684;	intron_23:53247747-53248657,;	PGA	2	1	SCEL
oar_circ_0000286	chr10	53332193	53358849	+	26656	26366	ENSOARG00000000109;	intron_3:53332333-53356037,exon_5:53358504-53358849,intron_4:53356187-53358504,;	PGN,PGA	9,6	417225	SLAIN1
oar_circ_0000287	chr10	54265129	54273188	-	8059	7742	ENSOARG00000000201;	intron_2:54265218-54268441,intron_4:54270923-54273052,intron_3:54268690-54270831,exon_4:54268441-54268690,;	PGN,PGA	6,5	81,80	RNF219
oar_circ_0000288	chr10	54929978	54930149	-	171	171	ENSOARG00000000372;	intron_3:54928203-54931318,;	PGA	2	6	RBM26
oar_circ_0000289	chr10	54957976	54961914	-	3938	3849	ENSOARG00000000372;	intron_17:54959250-54960936,exon_6:54958989-54959250,intron_18:54961154-54961825,exon_5:54960936-54961154,intron_16:54958216-54958989,exon_7:54957976-54958216,;	PGN	2	218	RBM26
oar_circ_0000290	chr10	54960936	54967315	-	6379	6034	ENSOARG00000000372;	exon_5:54960936-54961154,intron_19:54961914-54966456,intron_20:54966593-54967196,intron_18:54961154-54961825,;	PGN,PGA	2,3	185173	RBM26
oar_circ_0000291	chr10	55103485	55108159	+	4674	4540	ENSOARG00000000420;	intron_2:55103651-55108025,exon_2:55103485-55103651,;	PGN	2	78	NDFIP2
oar_circ_0000292	chr10	55103485	55116709	+	13224	12996	ENSOARG00000000420;	intron_2:55103651-55108025,exon_2:55103485-55103651,intron_3:55108159-55116615,;	PGN,PGA	5,11	247225	NDFIP2
oar_circ_0000293	chr10	55127251	55134798	+	7547	7249	ENSOARG00000000420;	intron_6:55132007-55134692,intron_5:55127376-55131940,;	PGN,PGA	8,4	203166	NDFIP2
oar_circ_0000294	chr10	66277278	66283131	+	5853	5853	--	--	PGN	2	0	--
oar_circ_0000295	chr10	66542009	66639677	+	97668	97408	ENSOARG00000000553;	intron_3:66604224-66639551,exon_2:66542009-66542704,intron_2:66542704-66604090,;	PGN,PGA	13,12	1077510	GPC5
oar_circ_0000296	chr10	66763788	66776333	+	12545	12545	ENSOARG00000000553;	intron_4:66639677-66776212,;	PGA	5	16	GPC5
oar_circ_0000297	chr10	66958635	66959616	+	981	981	--	--	PGA	2	0	--
oar_circ_0000298	chr10	67103225	67103990	+	765	765	--	--	PGN	2	0	--
oar_circ_0000299	chr10	67189185	67189567	+	382	382	--	--	PGN	3	0	--
oar_circ_0000300	chr10	67501160	67501864	+	704	704	--	--	PGN	2	0	--
oar_circ_0000301	chr10	69603309	69612522	+	9213	9021	ENSOARG00000000821;	intron_7:69609377-69612364,intron_5:69603510-69609004,exon_6:69609004-69609185,exon_8:69612364-69612522,exon_5:69603309-69603510,;	PGA	2	414	GPR180
oar_circ_0000302	chr10	70063641	70070633	-	6992	6474	ENSOARG00000000935;	intron_14:70065606-70065983,intron_13:70063788-70065511,intron_16:70067012-70068233,intron_17:70068443-70070536,exon_16:70068233-70068443,intron_15:70066021-70066871,;	PGN	2	46	-
oar_circ_0000303	chr10	70092633	70116050	-	23417	23201	ENSOARG00000000935;	exon_9:70092633-70092883,exon_7:70095338-70095502,exon_5:70115825-70116050,intron_25:70094351-70095338,intron_24:70092883-70094225,intron_27:70096642-70115825,intron_26:70095502-70096552,;	PGN	3	79	-
oar_circ_0000304	chr10	70125168	70125928	-	760	528	ENSOARG00000000935;	intron_29:70125289-70125817,;	PGN	4	3	-
oar_circ_0000305	chr10	72354301	72355780	-	1479	1348	ENSOARG00000002096;	exon_20:72354301-72354479,intron_2:72354479-72355649,;	PGA	12	13	DZIP1
oar_circ_0000306	chr10	72459816	72470246	+	10430	10110	ENSOARG00000002176;	intron_7:72469675-72470126,intron_4:72459941-72461948,intron_6:72467582-72469493,exon_6:72467429-72467582,intron_5:72462023-72467429,exon_7:72469493-72469675,;	PGA	3	121	DNAJC3
oar_circ_0000307	chr10	72459816	72476444	+	16628	15997	ENSOARG00000002176;	exon_7:72469493-72469675,intron_5:72462023-72467429,exon_6:72467429-72467582,intron_6:72467582-72469493,intron_4:72459941-72461948,intron_7:72469675-72470126,intron_8:72470246-72476133,;	PGA	2	153	DNAJC3
oar_circ_0000308	chr10	72467429	72470246	+	2817	2697	ENSOARG00000002176;	intron_7:72469675-72470126,exon_6:72467429-72467582,exon_7:72469493-72469675,intron_6:72467582-72469493,;	PGN	2	122	DNAJC3
oar_circ_0000309	chr10	72467429	72476444	+	9015	8584	ENSOARG00000002176;	exon_7:72469493-72469675,intron_7:72469675-72470126,intron_6:72467582-72469493,exon_6:72467429-72467582,intron_8:72470246-72476133,;	PGA	3	98	DNAJC3
oar_circ_0000310	chr10	72519872	72527714	-	7842	7487	ENSOARG00000002377;	intron_8:72522086-72523464,intron_7:72519957-72521987,intron_9:72523550-72527629,;	PGN	2	56	UGGT2
oar_circ_0000311	chr10	72532462	72545351	-	12889	12050	ENSOARG00000002377;	intron_15:72543526-72545255,exon_26:72533650-72533831,intron_14:72536572-72543423,intron_13:72533831-72536492,intron_12:72533181-72533650,exon_27:72533022-72533181,;	PGA	2	20	UGGT2
oar_circ_0000312	chr10	72620129	72630625	-	10496	10155	ENSOARG00000002377;	intron_34:72620226-72623387,intron_36:72628142-72630494,exon_4:72623387-72623562,intron_35:72623562-72628029,;	PGN,PGA	2,2	85123	UGGT2
oar_circ_0000313	chr10	73809571	73810347	+	776	776	ENSOARG00000002685;	exon_1:73809571-73810347,;	PGN,PGA	11,8	802799	MBNL2
oar_circ_0000314	chr10	74563399	74563598	+	199	199	ENSOARG00000003037;	exon_1:74563399-74563598,;	PGN,PGA	6,2	31,43	FARP1
oar_circ_0000315	chr10	74578296	74578461	-	165	165	--	--	PGA	2	0	--
oar_circ_0000316	chr10	74676189	74676407	+	218	218	--	--	PGN	2	0	--
oar_circ_0000317	chr10	74722628	74738139	+	15511	15071	ENSOARG00000003037;	intron_5:74730956-74737029,intron_6:74737144-74737991,intron_4:74722707-74730858,;	PGA	2	145	FARP1
oar_circ_0000318	chr10	74822221	74822811	-	590	481	ENSOARG00000003190;	exon_5:74822221-74822379,intron_7:74822379-74822702,;	PGA	2	11	STK24
oar_circ_0000319	chr10	75151860	75168787	-	16927	15311	ENSOARG00000003624;	intron_40:75160739-75161672,intron_39:75157738-75160616,intron_36:75155893-75156978,intron_44:75167419-75168712,intron_37:75157044-75157382,intron_33:75152410-75153695,exon_12:75166753-75166957,intron_41:75161755-75166232,intron_35:75154300-75155800,intron_34:75153817-75154176,intron_32:75151950-75152323,intron_42:75166355-75166753,exon_17:75157382-75157570,;	PGA	2	142	DOCK9
oar_circ_0000320	chr10	75157382	75157570	-	188	188	ENSOARG00000003624;	exon_17:75157382-75157570,;	PGA	3	17	DOCK9
oar_circ_0000321	chr10	75187918	75190885	-	2967	2666	ENSOARG00000003624;	intron_48:75188053-75188999,intron_49:75189095-75190815,;	PGN	3	36	DOCK9
oar_circ_0000322	chr10	75456272	75459541	+	3269	2911	ENSOARG00000004044;	intron_3:75456400-75458778,intron_4:75458898-75459431,;	PGN,PGA	14,18	12,10	UBAC2
oar_circ_0000323	chr10	76297439	76313928	+	16489	16061	ENSOARG00000004442;	intron_9:76311505-76313777,intron_7:76297518-76306893,intron_8:76306996-76311410,;	PGA	6	79	PCCA
oar_circ_0000324	chr10	76332032	76339591	+	7559	7195	ENSOARG00000004442;	intron_13:76337810-76339515,intron_12:76333596-76337741,intron_11:76332176-76333521,;	PGN,PGA	2,3	79,60	PCCA
oar_circ_0000325	chr10	76348062	76348220	-	158	158	--	--	PGA	2	0	--
oar_circ_0000326	chr10	76361573	76372064	+	10491	10271	ENSOARG00000004442;	intron_15:76361684-76371955,;	PGN	6	41	PCCA
oar_circ_0000327	chr10	76924780	76926677	-	1897	1779	ENSOARG00000004729;	exon_41:76926527-76926677,intron_2:76924898-76926527,;	PGN	2	14	NALCN
oar_circ_0000328	chr10	76932913	76944403	-	11490	10809	ENSOARG00000004729;	intron_7:76936099-76938340,intron_10:76940835-76944283,intron_6:76935293-76935966,exon_39:76932913-76933071,intron_5:76933071-76935177,intron_9:76939414-76940766,intron_8:76938434-76939265,;	PGA	2	58	NALCN
oar_circ_0000329	chr10	76938340	76944403	-	6063	5631	ENSOARG00000004729;	intron_8:76938434-76939265,intron_9:76939414-76940766,intron_10:76940835-76944283,;	PGN,PGA	12,6	10,16	NALCN
oar_circ_0000330	chr10	76994004	77013736	-	19732	19379	ENSOARG00000004729;	intron_27:76994078-77012155,intron_28:77012297-77013599,;	PGN,PGA	8,18	86,65	NALCN
oar_circ_0000331	chr10	77012155	77013736	-	1581	1302	ENSOARG00000004729;	intron_28:77012297-77013599,;	PGN,PGA	8,18	2,6	NALCN
oar_circ_0000332	chr10	77012155	77018619	-	6464	6464	ENSOARG00000004729;	intron_29:77013736-77035623,intron_28:77012297-77013599,;	PGN	2	53	NALCN
oar_circ_0000333	chr10	77105473	77132297	-	26824	26231	ENSOARG00000004729;	intron_35:77124214-77131923,intron_34:77105605-77124127,;	PGN	3	158	NALCN
oar_circ_0000334	chr10	77124127	77132297	-	8170	7709	ENSOARG00000004729;	intron_35:77124214-77131923,;	PGN	4	56	NALCN
oar_circ_0000335	chr10	77178838	77187483	-	8645	8053	ENSOARG00000004729;	intron_40:77186130-77187399,intron_38:77178993-77185777,;	PGN,PGA	32,17	122167	NALCN
oar_circ_0000336	chr10	77185777	77202859	-	17082	16498	ENSOARG00000004729;	intron_40:77186130-77187399,intron_42:77197028-77202712,exon_2:77196845-77197028,intron_41:77187483-77196845,;	PGA	2	139	NALCN
oar_circ_0000337	chr10	77339048	77362295	+	23247	22542	ENSOARG00000004848;	intron_1:77339195-77345640,intron_3:77351003-77353527,intron_4:77353668-77362148,intron_2:77345763-77350856,;	PGA	7	70	ITGBL1
oar_circ_0000338	chr10	77345640	77362295	+	16655	16097	ENSOARG00000004848;	intron_3:77351003-77353527,intron_2:77345763-77350856,intron_4:77353668-77362148,;	PGA	2	55	ITGBL1
oar_circ_0000339	chr10	77350862	77362295	+	11433	11004	ENSOARG00000004848;	intron_4:77353668-77362148,intron_3:77351003-77353527,;	PGA	2	23	ITGBL1
oar_circ_0000340	chr10	77586171	77593420	-	7249	7034	ENSOARG00000004918;	intron_3:77586275-77593309,;	PGN,PGA	106,23	75,59	FGF14
oar_circ_0000341	chr10	77969124	77969943	+	819	819	--	--	PGN	2	0	--
oar_circ_0000342	chr10	78241461	78269243	+	27782	25469	ENSOARG00000005010;	intron_27:78261794-78264937,exon_28:78264937-78265145,intron_25:78259490-78260536,intron_21:78249623-78250943,intron_28:78265145-78266823,intron_29:78266943-78269181,intron_20:78248647-78249485,intron_19:78247971-78248550,exon_17:78244660-78244815,exon_22:78250943-78251188,intron_26:78260633-78261663,intron_22:78251188-78251444,intron_22:78251523-78259338,intron_15:78241920-78243850,intron_17:782…	PGA	3	266	TPP2
oar_circ_0000343	chr10	78393129	78393727	+	598	598	ENSOARG00000005295;	exon_2:78393129-78393727,;	PGN,PGA	5,6	157170	-
oar_circ_0000344	chr10	78393129	78397536	+	4407	4280	ENSOARG00000005295;	exon_2:78393129-78393727,intron_2:78393727-78397409,;	PGA	6	188	-
oar_circ_0000345	chr10	78393129	78402423	+	9294	8871	ENSOARG00000005295;	exon_2:78393129-78393727,intron_4:78401474-78402005,intron_5:78402110-78402328,intron_3:78397537-78401379,intron_2:78393727-78397409,;	PGN,PGA	2,5	206229	-
oar_circ_0000346	chr10	78402005	78410895	+	8890	8557	ENSOARG00000005295;	intron_6:78402423-78410762,intron_5:78402110-78402328,;	PGN,PGA	2,2	67,68	-
oar_circ_0000347	chr10	78425520	78447778	+	22258	21339	ENSOARG00000005295;	intron_18:78439271-78442137,exon_21:78443076-78443290,intron_19:78442385-78442737,exon_16:78437622-78437830,intron_16:78437830-78438173,exon_19:78442137-78442385,intron_15:78435298-78437622,exon_17:78438173-78438707,exon_23:78447577-78447778,intron_13:78427196-78428247,exon_11:78425520-78425696,intron_11:78425696-78426604,intron_12:78426720-78427112,intron_22:78445101-78447577,intron_21:78443290-…	PGN	4	390	-
oar_circ_0000348	chr10	78437622	78443290	+	5668	4956	ENSOARG00000005295;	intron_19:78442385-78442737,exon_17:78438173-78438707,exon_19:78442137-78442385,exon_21:78443076-78443290,intron_18:78439271-78442137,exon_16:78437622-78437830,exon_18:78438737-78439271,;	PGA	2	258	-
oar_circ_0000349	chr10	81672180	81674781	-	2601	2517	ENSOARG00000005479;	intron_2:81672264-81674555,exon_2:81674555-81674781,;	PGN,PGA	15,25	23333718	ARGLU1
oar_circ_0000350	chr10	82483665	82484149	+	484	484	--	--	PGN	2	0	--
oar_circ_0000351	chr10	82502025	82502217	-	192	192	--	--	PGN	2	0	--
oar_circ_0000352	chr10	82602847	82604080	-	1233	1233	--	--	PGN,PGA	3,2	0,0	--
oar_circ_0000353	chr10	82602847	82607752	-	4905	4905	--	--	PGN	2	0	--
oar_circ_0000354	chr10	82957383	82957681	+	298	298	--	--	PGN	2	0	--
oar_circ_0000355	chr10	84695947	84696129	-	182	182	ENSOARG00000007048;	intron_4:84685294-84696313,;	PGN	2	14	ANKRD10
oar_circ_0000356	chr10	84818109	84831862	+	13753	13225	ENSOARG00000007108;	intron_8:84828193-84828855,intron_9:84829009-84830191,intron_6:84820985-84824708,intron_10:84830199-84831773,intron_7:84824759-84828183,intron_5:84818194-84820854,;	PGN,PGA	5,2	190228	ARHGEF7
oar_circ_0000357	chr10	84831773	84849824	+	18051	17178	ENSOARG00000007108;	intron_13:84841892-84849701,intron_11:84831862-84841231,;	PGN,PGA	4,3	62,56	ARHGEF7
oar_circ_0000358	chr10	84841231	84849824	+	8593	7809	ENSOARG00000007108;	intron_13:84841892-84849701,;	PGA	2	32	ARHGEF7
oar_circ_0000359	chr10	85316325	85317989	+	1664	1664	--	--	PGN	3	0	--
oar_circ_0000360	chr10	85707244	85711186	+	3942	2700	ENSOARG00000007391;	intron_23:85708727-85709527,intron_26:85710604-85711058,intron_22:85707495-85708552,exon_21:85707244-85707458,exon_23:85708552-85708727,;	PGN	2	24	ATP11A
oar_circ_0000361	chr10	85936531	85936960	-	429	429	--	--	PGA	2	0	--
oar_circ_0000362	chr10	86385022	86395331	+	10309	9922	ENSOARG00000008876;	intron_17:86391567-86395037,intron_16:86389990-86391476,exon_18:86395037-86395297,exon_13:86385022-86385175,intron_15:86388954-86389854,intron_14:86386471-86388892,intron_13:86385175-86386407,;	PGA	2	215	CDC16
oar_circ_0000363	chr11	10094048	10097762	+	3714	2833	ENSOARG00000012632;	intron_6:10096447-10097630,intron_3:10094194-10095616,exon_5:10095934-10096162,;	PGN	4	75	DHX40
oar_circ_0000364	chr11	10108339	10116305	+	7966	7564	ENSOARG00000012632;	intron_10:10111065-10115433,exon_10:10110882-10111065,intron_11:10115514-10116147,exon_12:10116147-10116305,intron_8:10108439-10110661,;	PGN	4	122	DHX40
oar_circ_0000365	chr11	10186837	10187419	+	582	582	ENSOARG00000013249;	intron_9:10186836-10187419,;	PGA	2	13	CLTC
oar_circ_0000366	chr11	10204407	10204777	+	370	370	--	--	PGN	2	0	--
oar_circ_0000367	chr11	10247875	10254769	+	6894	6454	ENSOARG00000014000;	intron_2:10247977-10251966,intron_3:10252102-10253237,intron_4:10253328-10254658,;	PGN,PGA	26,20	47,30	VMP1
oar_circ_0000368	chr11	10247875	10291674	+	43799	43227	ENSOARG00000014000;	intron_2:10247977-10251966,intron_4:10253328-10254658,exon_6:10280503-10280671,intron_5:10254769-10280503,intron_3:10252102-10253237,intron_6:10280671-10291542,;	PGN	7	216	VMP1
oar_circ_0000369	chr11	10251966	10291674	+	39708	39238	ENSOARG00000014000;	intron_4:10253328-10254658,intron_3:10252102-10253237,exon_6:10280503-10280671,intron_5:10254769-10280503,intron_6:10280671-10291542,;	PGN,PGA	9,4	192177	VMP1
oar_circ_0000370	chr11	10280503	10291674	+	11171	11039	ENSOARG00000014000;	intron_6:10280671-10291542,exon_6:10280503-10280671,;	PGN,PGA	5,7	83,67	VMP1
oar_circ_0000371	chr11	10613058	10646013	+	32955	32698	ENSOARG00000014972;	intron_6:10634598-10634787,exon_6:10634435-10634598,intron_3:10631228-10632075,exon_5:10633669-10633864,intron_2:10613227-10631082,intron_7:10634898-10645329,exon_2:10613058-10613227,intron_5:10633864-10634435,exon_4:10632075-10632273,intron_4:10632273-10633669,exon_8:10645329-10646013,;	PGA	7	1413	MED13
oar_circ_0000372	chr11	10620404	10621067	+	663	663	ENSOARG00000014972;	intron_2:10613227-10631082,;	PGN	2	23	MED13
oar_circ_0000373	chr11	10631082	10634898	+	3816	3559	ENSOARG00000014972;	intron_4:10632273-10633669,intron_3:10631228-10632075,exon_6:10634435-10634598,exon_5:10633669-10633864,intron_5:10633864-10634435,intron_6:10634598-10634787,exon_4:10632075-10632273,;	PGA	5	138	MED13
oar_circ_0000374	chr11	10631082	10646013	+	14931	14674	ENSOARG00000014972;	intron_7:10634898-10645329,exon_6:10634435-10634598,intron_3:10631228-10632075,exon_5:10633669-10633864,intron_6:10634598-10634787,intron_4:10632273-10633669,exon_8:10645329-10646013,intron_5:10633864-10634435,exon_4:10632075-10632273,;	PGA	5	586	MED13
oar_circ_0000375	chr11	10659149	10666907	+	7758	7112	ENSOARG00000014972;	intron_14:10665273-10665990,exon_15:10665990-10666907,exon_14:10665076-10665273,exon_13:10664641-10664856,intron_9:10659363-10660615,intron_11:10662463-10664419,intron_10:10660697-10662341,exon_9:10659149-10659363,;	PGN	2	470	MED13
oar_circ_0000376	chr11	10689704	10690585	+	881	620	ENSOARG00000014972;	exon_24:10690122-10690281,exon_25:10690399-10690585,intron_23:10689847-10690122,;	PGA	2	26	MED13
oar_circ_0000377	chr11	10730083	10730619	+	536	174	ENSOARG00000015532;	exon_7:10730445-10730619,;	PGA	2	31	INTS2
oar_circ_0000378	chr11	10743337	10745963	+	2626	2382	ENSOARG00000015532;	intron_14:10744801-10745854,exon_14:10744624-10744801,intron_13:10743472-10744624,;	PGN,PGA	3,4	36,30	INTS2
oar_circ_0000379	chr11	10773128	10773831	+	703	595	ENSOARG00000015532;	intron_21:10773377-10773723,exon_21:10773128-10773377,;	PGN,PGA	12,24	29,51	INTS2
oar_circ_0000380	chr11	10830555	10842499	+	11944	6382	ENSOARG00000016110;	intron_6:10830846-10836515,exon_6:10830555-10830846,exon_7:10836515-10836737,exon_8:10838827-10839027,;	PGA	4	22	BRIP1
oar_circ_0000381	chr11	11552133	11560883	-	8750	8551	ENSOARG00000016753;	intron_3:11558383-11560782,intron_2:11552231-11558186,exon_21:11558186-11558383,;	PGA	2	34	BCAS3
oar_circ_0000382	chr11	11680525	11691899	-	11374	11280	ENSOARG00000016753;	exon_11:11691728-11691899,intron_12:11680619-11691728,;	PGA	2	61	BCAS3
oar_circ_0000383	chr11	11691728	11694407	-	2679	2679	ENSOARG00000016753;	intron_13:11691899-11698955,exon_11:11691728-11691899,;	PGN	2	20	BCAS3
oar_circ_0000384	chr11	11698955	11717846	-	18891	18545	ENSOARG00000016753;	intron_16:11717004-11717738,intron_14:11699039-11702411,intron_15:11702488-11716927,;	PGN,PGA	5,2	64,74	BCAS3
oar_circ_0000385	chr11	11911113	11920015	-	8902	8777	ENSOARG00000017048;	exon_2:11919786-11920015,intron_4:11911238-11919786,;	PGN,PGA	2,8	51,67	PPM1D
oar_circ_0000386	chr11	11911139	11919969	+	8830	8830	--	--	PGN	2	0	--
oar_circ_0000387	chr11	12049018	12055563	+	6545	6332	ENSOARG00000017155;	exon_3:12051309-12051461,intron_3:12051461-12055439,intron_2:12049107-12051309,;	PGN,PGA	6,24	154143	APPBP2
oar_circ_0000388	chr11	12051309	12055563	+	4254	4130	ENSOARG00000017155;	exon_3:12051309-12051461,intron_3:12051461-12055439,;	PGN,PGA	7,3	94,74	APPBP2
oar_circ_0000389	chr11	12068804	12085770	+	16966	16462	ENSOARG00000017155;	intron_6:12072959-12075408,intron_5:12068973-12072869,exon_12:12082886-12083052,exon_5:12068804-12068973,intron_9:12076655-12079620,intron_8:12075662-12076530,exon_11:12081412-12081603,intron_11:12081603-12082886,intron_12:12083052-12085567,exon_13:12085567-12085821,intron_10:12079706-12081412,;	PGN	4	402	APPBP2
oar_circ_0000390	chr11	12076530	12081603	+	5073	4862	ENSOARG00000017155;	intron_9:12076655-12079620,intron_10:12079706-12081412,exon_11:12081412-12081603,;	PGA	4	144	APPBP2
oar_circ_0000391	chr11	12259405	12267198	+	7793	7568	ENSOARG00000017636;	intron_2:12259511-12262919,exon_4:12267038-12267198,intron_3:12263038-12267038,;	PGA	6	64	--
oar_circ_0000392	chr11	12296679	12302767	+	6088	5585	ENSOARG00000017636;	intron_7:12300774-12301303,intron_5:12296811-12298666,intron_6:12298774-12300658,intron_8:12301366-12302683,;	PGA	2	33	--
oar_circ_0000393	chr11	12300658	12302767	+	2109	1846	ENSOARG00000017636;	intron_8:12301366-12302683,intron_7:12300774-12301303,;	PGN	4	16	--
oar_circ_0000394	chr11	12300658	12308146	+	7488	7163	ENSOARG00000017636;	intron_9:12302767-12308084,intron_8:12301366-12302683,intron_7:12300774-12301303,;	PGN	3	71	--
oar_circ_0000395	chr11	12301303	12311486	+	10183	9871	ENSOARG00000017636;	intron_8:12301366-12302683,intron_10:12308146-12311383,intron_9:12302767-12308084,;	PGA	3	95	--
oar_circ_0000396	chr11	12311383	12318290	+	6907	6663	ENSOARG00000017636;	exon_13:12317327-12317503,intron_12:12315336-12317327,exon_12:12315140-12315336,intron_13:12317503-12318149,intron_11:12311486-12315140,;	PGN	2	70	--
oar_circ_0000397	chr11	12343507	12349495	+	5988	5867	ENSOARG00000017636;	intron_28:12343628-12349303,exon_29:12349303-12349495,;	PGN	2	81	--
oar_circ_0000398	chr11	12475132	12484578	+	9446	9152	ENSOARG00000018350;	intron_4:12480357-12484464,intron_3:12477884-12480258,intron_2:12475213-12477630,exon_3:12477630-12477884,;	PGA	2	544	GGNBP2
oar_circ_0000399	chr11	13052856	13061888	-	9032	8437	ENSOARG00000000829;	intron_4:13052992-13053912,intron_6:13057258-13061026,intron_7:13061147-13061744,intron_5:13054009-13057161,;	PGN,PGA	2,3	44,45	ACACA
oar_circ_0000400	chr11	13091933	13092203	-	270	270	ENSOARG00000000829;	exon_42:13091933-13092203,;	PGN,PGA	8,4	57,31	ACACA
oar_circ_0000401	chr11	13163097	13180573	-	17476	16396	ENSOARG00000000829;	exon_19:13176619-13176770,intron_30:13170677-13171742,intron_31:13171843-13172845,intron_36:13177719-13178360,intron_29:13163222-13170588,intron_37:13178442-13179561,intron_35:13176770-13177573,intron_38:13179665-13180422,intron_32:13173034-13174059,intron_34:13174937-13176619,intron_33:13174206-13174802,exon_22:13172845-13173034,;	PGN	4	97	ACACA
oar_circ_0000402	chr11	13174059	13174937	-	878	596	ENSOARG00000000829;	intron_33:13174206-13174802,;	PGA	2	2	ACACA
oar_circ_0000403	chr11	13205192	13214057	-	8865	8302	ENSOARG00000000829;	intron_46:13205291-13206307,intron_48:13207773-13211877,intron_49:13212016-13213924,intron_47:13206389-13207663,;	PGA	3	50	ACACA
oar_circ_0000404	chr11	13211877	13214057	-	2180	1908	ENSOARG00000000829;	intron_49:13212016-13213924,;	PGN,PGA	6,2	14,13	ACACA
oar_circ_0000405	chr11	13411289	13420162	-	8873	8708	ENSOARG00000002452;	exon_17:13418250-13418414,intron_5:13416692-13417184,intron_4:13411438-13416595,exon_16:13419703-13420297,intron_7:13418414-13419703,intron_6:13417238-13418250,;	PGN	2	417	SYNRG
oar_circ_0000406	chr11	13411289	13420297	-	9008	8708	ENSOARG00000002452;	exon_17:13418250-13418414,intron_4:13411438-13416595,intron_5:13416692-13417184,intron_7:13418414-13419703,intron_6:13417238-13418250,exon_16:13419703-13420297,;	PGA	7	479	SYNRG
oar_circ_0000407	chr11	13411289	13429630	-	18341	18041	ENSOARG00000002452;	intron_5:13416692-13417184,intron_4:13411438-13416595,intron_8:13420297-13428682,exon_16:13419703-13420297,intron_6:13417238-13418250,intron_7:13418414-13419703,exon_15:13428682-13429630,exon_17:13418250-13418414,;	PGA	4	1412	SYNRG
oar_circ_0000408	chr11	13416595	13420297	-	3702	3551	ENSOARG00000002452;	intron_7:13418414-13419703,intron_6:13417238-13418250,exon_16:13419703-13420297,exon_17:13418250-13418414,intron_5:13416692-13417184,;	PGA	2	399	SYNRG
oar_circ_0000409	chr11	13428682	13434095	-	5413	5096	ENSOARG00000002452;	exon_15:13428682-13429630,intron_9:13429630-13433778,;	PGN,PGA	2,3	758733	SYNRG
oar_circ_0000410	chr11	13440094	13442584	-	2490	2359	ENSOARG00000002452;	intron_13:13441774-13442387,exon_11:13441525-13441774,exon_10:13442387-13442587,intron_12:13440228-13441525,;	PGN	5	153	SYNRG
oar_circ_0000411	chr11	13490575	13497539	-	6964	6059	ENSOARG00000002998;	intron_6:13493251-13494860,intron_3:13491290-13492602,intron_7:13494951-13497335,intron_2:13490668-13491218,exon_8:13497335-13497539,;	PGA	2	116	DDX52
oar_circ_0000412	chr11	13490575	13500225	-	9650	8560	ENSOARG00000002998;	intron_7:13494951-13497335,intron_2:13490668-13491218,intron_6:13493251-13494860,intron_3:13491290-13492602,exon_8:13497335-13497539,intron_9:13498098-13500113,intron_8:13497539-13498025,;	PGA	2	142	DDX52
oar_circ_0000413	chr11	14254867	14264045	-	9178	9006	ENSOARG00000006349;	intron_2:14255022-14262956,intron_3:14263043-14263960,exon_20:14254867-14255022,;	PGN	2	115	AP2B1
oar_circ_0000414	chr11	14654795	14657835	-	3040	3040	--	--	PGN	3	0	--
oar_circ_0000415	chr11	14657411	14658459	-	1048	1048	--	--	PGN	2	0	--
oar_circ_0000416	chr11	14678747	14679800	-	1053	869	ENSOARG00000008197;	exon_5:14679633-14679800,intron_13:14678916-14679449,exon_7:14678747-14678916,;	PGN,PGA	8,8	21,20	LIG3
oar_circ_0000417	chr11	17125495	17136846	+	11351	11351	ENSOARG00000010124;	exon_15:17136638-17136846,intron_14:17125662-17136638,exon_14:17125495-17125662,;	PGA	3	12	MYO1D
oar_circ_0000418	chr11	17350797	17354532	-	3735	3605	ENSOARG00000010476;	intron_9:17350992-17354005,intron_10:17354063-17354460,exon_7:17350797-17350992,;	PGA	8	55	PSMD11
oar_circ_0000419	chr11	17556281	17585356	-	29075	27299	ENSOARG00000011384;	intron_8:17564259-17565531,intron_18:17581083-17583078,intron_5:17560876-17561890,intron_3:17556404-17559245,intron_13:17570123-17577119,intron_11:17568638-17569394,intron_9:17565677-17566264,intron_6:17561974-17562617,intron_10:17566349-17568517,intron_19:17583160-17585297,intron_4:17559448-17560756,intron_14:17577221-17577528,intron_12:17569503-17570024,exon_18:17559245-17559448,intron_7:175627…	PGN	4	461	RHOT1
oar_circ_0000420	chr11	17559245	17585356	-	26111	24151	ENSOARG00000011384;	intron_7:17562748-17564158,intron_5:17560876-17561890,intron_8:17564259-17565531,intron_9:17565677-17566264,intron_19:17583160-17585297,intron_13:17570123-17577119,intron_12:17569503-17570024,intron_18:17581083-17583078,exon_18:17559245-17559448,intron_17:17580754-17581039,intron_4:17559448-17560756,intron_10:17566349-17568517,intron_15:17577637-17580493,intron_6:17561974-17562617,intron_11:17568…	PGN,PGA	5,5	349296	RHOT1
oar_circ_0000421	chr11	17565531	17570123	-	4592	4032	ENSOARG00000011384;	intron_12:17569503-17570024,intron_11:17568638-17569394,intron_10:17566349-17568517,intron_9:17565677-17566264,;	PGA	2	45	RHOT1
oar_circ_0000422	chr11	17622994	17626369	-	3375	3071	ENSOARG00000011908;	intron_3:17623154-17626225,;	PGN	2	32	RNF135
oar_circ_0000423	chr11	17662191	17663603	-	1412	1412	--	--	PGN	4	0	--
oar_circ_0000424	chr11	17662191	17667814	-	5623	4119	ENSOARG00000011933;	intron_8:17663603-17667722,;	PGN	3	16	ADAP2
oar_circ_0000425	chr11	17860339	17867825	+	7486	6952	ENSOARG00000013474;	exon_14:17866413-17866593,intron_11:17860524-17863319,intron_14:17866593-17867452,intron_13:17864065-17866413,intron_12:17863399-17863987,intron_15:17867533-17867715,;	PGN,PGA	5,13	179216	UTP6
oar_circ_0000426	chr11	18260901	18261453	-	552	362	ENSOARG00000014671;	intron_3:18260948-18261310,;	PGN,PGA	8,3	2,6	NF1
oar_circ_0000427	chr11	18263004	18263922	-	918	408	ENSOARG00000014671;	intron_6:18263391-18263799,;	PGN,PGA	7,6	0,4	NF1
oar_circ_0000428	chr11	18263004	18275144	-	12140	10686	ENSOARG00000014671;	intron_11:18272346-18275003,intron_8:18267211-18268588,intron_7:18263922-18267053,intron_9:18268724-18270351,intron_10:18270483-18272219,exon_50:18267053-18267211,;	PGN	2	89	NF1
oar_circ_0000429	chr11	18267053	18268724	-	1671	1535	ENSOARG00000014671;	exon_50:18267053-18267211,intron_8:18267211-18268588,;	PGN,PGA	2,3	12,9	NF1
oar_circ_0000430	chr11	18339957	18349301	-	9344	8841	ENSOARG00000014671;	exon_31:18349142-18349301,intron_25:18347234-18348536,intron_26:18348634-18349142,intron_23:18340068-18344588,intron_24:18344735-18347087,;	PGA	6	78	NF1
oar_circ_0000431	chr11	18339957	18358183	-	18226	17524	ENSOARG00000014671;	intron_24:18344735-18347087,intron_25:18347234-18348536,intron_27:18349301-18353899,intron_26:18348634-18349142,intron_23:18340068-18344588,intron_28:18353962-18358047,exon_31:18349142-18349301,;	PGN	5	423	NF1
oar_circ_0000432	chr11	18339957	18375909	-	35952	34022	ENSOARG00000014671;	intron_33:18372173-18372765,intron_34:18372882-18373839,intron_27:18349301-18353899,exon_26:18371660-18371872,intron_31:18368232-18371660,exon_31:18349142-18349301,exon_25:18371991-18372173,intron_24:18344735-18347087,intron_25:18347234-18348536,intron_26:18348634-18349142,intron_28:18353962-18358047,intron_23:18340068-18344588,exon_20:18375468-18375909,intron_36:18374674-18374943,intron_35:18373…	PGN	5	896	NF1
oar_circ_0000433	chr11	18358047	18375909	-	17862	16883	ENSOARG00000014671;	intron_37:18375083-18375468,intron_34:18372882-18373839,intron_29:18358186-18367813,exon_25:18371991-18372173,intron_36:18374674-18374943,intron_33:18372173-18372765,exon_27:18368070-18368232,exon_20:18375468-18375909,intron_35:18373923-18374551,exon_26:18371660-18371872,intron_31:18368232-18371660,;	PGA	2	420	NF1
oar_circ_0000434	chr11	18371660	18372882	-	1222	986	ENSOARG00000014671;	intron_33:18372173-18372765,exon_25:18371991-18372173,exon_26:18371660-18371872,;	PGN,PGA	20,17	67,57	NF1
oar_circ_0000435	chr11	18371660	18375909	-	4249	3666	ENSOARG00000014671;	exon_26:18371660-18371872,exon_20:18375468-18375909,intron_35:18373923-18374551,exon_25:18371991-18372173,intron_36:18374674-18374943,intron_33:18372173-18372765,intron_37:18375083-18375468,intron_34:18372882-18373839,;	PGA	2	224	NF1
oar_circ_0000436	chr11	18371660	18383395	-	11735	10774	ENSOARG00000014671;	exon_20:18375468-18375909,intron_35:18373923-18374551,exon_26:18371660-18371872,intron_34:18372882-18373839,intron_37:18375083-18375468,intron_38:18375909-18383017,exon_25:18371991-18372173,intron_33:18372173-18372765,intron_36:18374674-18374943,;	PGN,PGA	5,2	351309	NF1
oar_circ_0000437	chr11	18405845	18411605	-	5760	5430	ENSOARG00000014671;	intron_48:18411231-18411482,intron_47:18405977-18411156,;	PGN	2	116	NF1
oar_circ_0000438	chr11	18422353	18441415	-	19062	18352	ENSOARG00000014671;	intron_51:18422511-18424451,intron_55:18434938-18439373,intron_54:18430735-18434747,exon_7:18422353-18422511,intron_53:18424826-18430628,exon_3:18434747-18434938,intron_56:18439457-18441271,;	PGN,PGA	3,5	211194	NF1
oar_circ_0000439	chr11	18430628	18441415	-	10787	10452	ENSOARG00000014671;	intron_55:18434938-18439373,intron_56:18439457-18441271,intron_54:18430735-18434747,exon_3:18434747-18434938,;	PGN	3	124	NF1
oar_circ_0000440	chr11	18434747	18441415	-	6668	6440	ENSOARG00000014671;	intron_55:18434938-18439373,intron_56:18439457-18441271,exon_3:18434747-18434938,;	PGN	6	80	NF1
oar_circ_0000441	chr11	19333775	19349097	+	15322	15322	ENSOARG00000017279;	intron_5:19346593-19372006,intron_4:19336913-19346537,intron_3:19271955-19336783,;	PGA	2	603	NLK
oar_circ_0000442	chr11	19336783	19346726	+	9943	9624	ENSOARG00000017279;	intron_4:19336913-19346537,;	PGN,PGA	2,7	330339	NLK
oar_circ_0000443	chr11	19969384	19970850	-	1466	1350	ENSOARG00000005328;	exon_2:19970214-19970868,intron_15:19969518-19970214,;	PGA	2	175	SEZ6
oar_circ_0000444	chr11	20404864	20407013	+	2149	2014	ENSOARG00000006793;	intron_12:20405068-20406878,exon_12:20404864-20405068,;	PGA	3	84	TAOK1
oar_circ_0000445	chr11	20540093	20554326	-	14233	13617	ENSOARG00000008802;	intron_8:20544337-20548703,intron_7:20540452-20544142,intron_9:20548769-20549556,exon_7:20544142-20544337,intron_10:20549625-20554204,;	PGN	2	163	SSH2
oar_circ_0000446	chr11	20540093	20567508	-	27415	26630	ENSOARG00000008802;	intron_12:20561274-20567404,intron_7:20540452-20544142,intron_10:20549625-20554204,exon_7:20544142-20544337,intron_9:20548769-20549556,intron_11:20554326-20561209,intron_8:20544337-20548703,;	PGA	3	259	SSH2
oar_circ_0000447	chr11	20548703	20567508	-	18805	18379	ENSOARG00000008802;	intron_12:20561274-20567404,intron_10:20549625-20554204,intron_9:20548769-20549556,intron_11:20554326-20561209,;	PGN,PGA	3,6	260186	SSH2
oar_circ_0000448	chr11	20561209	20567508	-	6299	6130	ENSOARG00000008802;	intron_12:20561274-20567404,;	PGA	2	52	SSH2
oar_circ_0000449	chr11	20770474	20785311	+	14837	14837	ENSOARG00000009006;	intron_1:20720203-20864313,;	PGN	4	13	NSRP1
oar_circ_0000450	chr11	20897518	20901668	+	4150	3855	ENSOARG00000009006;	exon_5:20900495-20900703,intron_5:20900703-20901559,intron_4:20899633-20900495,intron_3:20897575-20899504,;	PGN,PGA	2,3	49,49	NSRP1
oar_circ_0000451	chr11	21095728	21095976	+	248	248	ENSOARG00000010615;	exon_3:21095728-21095976,;	PGA	2	50	CPD
oar_circ_0000452	chr11	21123234	21126022	+	2788	2788	ENSOARG00000010615;	exon_5:21123234-21123404,intron_5:21123404-21124556,intron_6:21124906-21125830,exon_6:21124556-21124906,exon_7:21125830-21126022,;	PGN,PGA	2,5	221201	CPD
oar_circ_0000453	chr11	21125830	21138961	+	13131	12286	ENSOARG00000010615;	exon_7:21125830-21126022,intron_9:21132710-21138226,intron_7:21126022-21128168,exon_8:21128168-21128336,intron_8:21128336-21132600,;	PGN,PGA	2,3	100,83	CPD
oar_circ_0000454	chr11	21141063	21152564	+	11501	10654	ENSOARG00000010615;	intron_18:21151207-21152432,intron_13:21141734-21143932,intron_14:21144128-21146789,intron_15:21146925-21147898,exon_12:21141063-21141233,exon_14:21143932-21144128,exon_13:21141410-21141734,intron_16:21148030-21150937,;	PGN,PGA	5,2	226277	CPD
oar_circ_0000455	chr11	21431120	21433055	+	1935	1813	ENSOARG00000011086;	exon_10:21432889-21433055,intron_9:21431242-21432889,;	PGA	2	34	ABR
oar_circ_0000456	chr11	21970147	21976648	+	6501	6115	ENSOARG00000011968;	intron_2:21973953-21976518,intron_1:21970259-21973809,;	PGN,PGA	3,5	61,57	RPH3AL
oar_circ_0000457	chr11	22144571	22145114	+	543	543	--	--	PGN	3	0	--
oar_circ_0000458	chr11	22299638	22299830	-	192	192	--	--	PGN	2	0	--
oar_circ_0000459	chr11	22340438	22343639	-	3201	3068	ENSOARG00000013025;	intron_11:22341676-22343431,intron_10:22340515-22341620,exon_2:22343431-22343639,;	PGN,PGA	5,7	33,39	SLC43A2
oar_circ_0000460	chr11	22482600	22483052	-	452	452	--	--	PGA	2	0	--
oar_circ_0000461	chr11	22811059	22812901	-	1842	1725	ENSOARG00000015076;	exon_14:22811059-22811228,intron_8:22811228-22812784,;	PGA	3	8	SMG6
oar_circ_0000462	chr11	22889834	22890535	-	701	590	ENSOARG00000015076;	intron_12:22890047-22890424,exon_10:22889834-22890047,;	PGN,PGA	10,4	16,22	SMG6
oar_circ_0000463	chr11	22918411	22919576	-	1165	1165	--	--	PGN	2	0	--
oar_circ_0000464	chr11	23004191	23004455	+	264	264	--	--	PGN	2	0	--
oar_circ_0000465	chr11	23033893	23045885	-	11992	11592	ENSOARG00000015825;	intron_6:23037352-23039741,intron_7:23039882-23045685,intron_5:23034036-23037236,exon_2:23045685-23045885,;	PGN	3	106	-
oar_circ_0000466	chr11	23033893	23060300	-	26407	25879	ENSOARG00000015825;	intron_5:23034036-23037236,intron_6:23037352-23039741,intron_7:23039882-23045685,intron_8:23045885-23060172,exon_2:23045685-23045885,;	PGA	3	236	-
oar_circ_0000467	chr11	23200158	23200321	+	163	163	--	--	PGN	4	0	--
oar_circ_0000468	chr11	23493818	23494953	+	1135	1135	--	--	PGN	2	0	--
oar_circ_0000469	chr11	23831207	23840615	+	9408	9096	ENSOARG00000016806;	intron_5:23836252-23840505,intron_3:23831403-23832984,intron_4:23833078-23836144,exon_3:23831207-23831403,;	PGA	3	15	ASPA
oar_circ_0000470	chr11	24106995	24109734	-	2739	2418	ENSOARG00000017826;	intron_3:24109444-24109646,intron_2:24107099-24109315,;	PGA	3	16	CAMKK1
oar_circ_0000471	chr11	24269547	24285216	-	15669	14685	ENSOARG00000018345;	intron_32:24273489-24274292,intron_37:24277195-24279669,intron_31:24271615-24273287,intron_34:24274625-24275517,exon_21:24277035-24277195,exon_28:24269547-24269788,intron_36:24275869-24277035,exon_24:24274458-24274625,intron_39:24280793-24285082,intron_38:24279784-24280725,exon_26:24273287-24273489,intron_30:24269788-24271466,;	PGN	2	134	ZZEF1
oar_circ_0000472	chr11	24273287	24275869	-	2582	2064	ENSOARG00000018345;	intron_32:24273489-24274292,exon_24:24274458-24274625,intron_34:24274625-24275517,exon_26:24273287-24273489,;	PGA	3	16	ZZEF1
oar_circ_0000473	chr11	24273287	24285216	-	11929	11094	ENSOARG00000018345;	exon_26:24273287-24273489,exon_24:24274458-24274625,intron_37:24277195-24279669,exon_21:24277035-24277195,intron_36:24275869-24277035,intron_34:24274625-24275517,intron_32:24273489-24274292,intron_39:24280793-24285082,intron_38:24279784-24280725,;	PGA	2	84	ZZEF1
oar_circ_0000474	chr11	24277035	24296300	-	19265	18392	ENSOARG00000018345;	intron_38:24279784-24280725,exon_17:24286017-24286187,intron_39:24280793-24285082,intron_41:24286187-24286753,intron_44:24290314-24294383,intron_45:24294532-24294907,intron_43:24288711-24290202,intron_40:24285216-24286017,exon_21:24277035-24277195,intron_42:24286854-24288495,intron_37:24277195-24279669,exon_15:24288495-24288711,intron_46:24295002-24296201,;	PGA	2	221	ZZEF1
oar_circ_0000475	chr11	24290202	24294999	-	4797	4444	ENSOARG00000018345;	intron_44:24290314-24294383,intron_45:24294532-24294907,;	PGN	2	51	ZZEF1
oar_circ_0000476	chr11	24296201	24304779	-	8578	8362	ENSOARG00000018345;	exon_8:24301458-24301669,intron_47:24296300-24298299,intron_50:24301669-24303080,intron_51:24303280-24304607,exon_6:24304607-24304779,exon_7:24303080-24303280,exon_10:24298299-24298478,intron_49:24299510-24301458,intron_48:24298478-24299393,;	PGA	2	127	ZZEF1
oar_circ_0000477	chr11	24351375	24382910	-	31535	30836	ENSOARG00000018887;	exon_2:24382717-24382910,intron_18:24355612-24360642,exon_7:24360642-24360808,intron_16:24353734-24353941,intron_17:24354010-24355407,intron_19:24360808-24362308,intron_22:24368973-24378499,intron_23:24378618-24382717,intron_21:24363684-24368834,exon_8:24355407-24355612,intron_20:24362458-24363560,exon_10:24353534-24353734,intron_15:24351473-24353534,;	PGA	4	456	ANKFY1
oar_circ_0000478	chr11	24378499	24382910	-	4411	4292	ENSOARG00000018887;	exon_2:24382717-24382910,intron_23:24378618-24382717,;	PGA	3	144	ANKFY1
oar_circ_0000479	chr11	24416165	24422278	-	6113	5892	ENSOARG00000019021;	intron_1:24416288-24419023,exon_3:24419023-24419202,intron_2:24419202-24422180,;	PGN	2	73	UBE2G1
oar_circ_0000480	chr11	24416165	24429549	-	13384	13060	ENSOARG00000019021;	intron_1:24416288-24419023,intron_3:24422278-24429446,intron_2:24419202-24422180,exon_3:24419023-24419202,;	PGN,PGA	8,8	200225	UBE2G1
oar_circ_0000481	chr11	24670720	24674047	-	3327	3054	ENSOARG00000000274;	intron_4:24673359-24673918,exon_5:24670720-24670943,intron_3:24670943-24673215,;	PGA	2	35	TEKT1
oar_circ_0000482	chr11	24865096	24875246	+	10150	10043	ENSOARG00000001510;	exon_2:24872718-24873343,exon_1:24865096-24865257,intron_1:24865257-24872718,intron_2:24873343-24875139,;	PGA	3	135	KIAA0753
oar_circ_0000483	chr11	24865096	24880151	+	15055	14885	ENSOARG00000001510;	exon_1:24865096-24865257,intron_1:24865257-24872718,exon_6:24879940-24880151,intron_3:24875246-24877288,intron_4:24877351-24877761,exon_2:24872718-24873343,intron_2:24873343-24875139,exon_5:24877761-24877977,intron_5:24877977-24879940,;	PGN	2	243	KIAA0753
oar_circ_0000484	chr11	24865100	24875246	+	10146	10043	ENSOARG00000001510;	exon_2:24872718-24873343,exon_1:24865096-24865257,intron_1:24865257-24872718,intron_2:24873343-24875139,;	PGA	2	132	KIAA0753
oar_circ_0000485	chr11	24872718	24875246	+	2528	2421	ENSOARG00000001510;	intron_2:24873343-24875139,exon_2:24872718-24873343,;	PGA	2	116	KIAA0753
oar_circ_0000486	chr11	24872718	24880151	+	7433	7263	ENSOARG00000001510;	intron_3:24875246-24877288,intron_5:24877977-24879940,exon_6:24879940-24880151,exon_5:24877761-24877977,intron_2:24873343-24875139,exon_2:24872718-24873343,intron_4:24877351-24877761,;	PGN	2	216	KIAA0753
oar_circ_0000487	chr11	24891470	24897103	+	5633	5260	ENSOARG00000001510;	intron_10:24892749-24895887,intron_9:24891590-24892659,intron_11:24895966-24897019,;	PGN	3	110	KIAA0753
oar_circ_0000488	chr11	25280978	25282287	-	1309	1309	ENSOARG00000002326;	exon_7:25282127-25282287,exon_8:25280978-25281143,intron_3:25281143-25282127,;	PGN	3	10	WSCD1
oar_circ_0000489	chr11	25731135	25731288	+	153	153	--	--	PGN	2	0	--
oar_circ_0000490	chr11	25760862	25767372	+	6510	6070	ENSOARG00000003688;	intron_7:25761010-25763572,intron_8:25763671-25764912,intron_9:25765003-25767270,;	PGA	2	124	NUP88
oar_circ_0000491	chr11	25802922	25820329	-	17407	17019	ENSOARG00000003979;	intron_14:25814804-25818212,intron_15:25818373-25820125,exon_4:25818212-25818373,intron_12:25805501-25807883,exon_7:25805322-25805501,exon_3:25820125-25820329,intron_11:25803054-25805322,intron_13:25808019-25814684,;	PGN,PGA	6,9	360388	RABEP1
oar_circ_0000492	chr11	25802922	25835196	-	32274	31757	ENSOARG00000003979;	intron_16:25820329-25835067,intron_15:25818373-25820125,intron_14:25814804-25818212,exon_4:25818212-25818373,intron_12:25805501-25807883,exon_7:25805322-25805501,exon_3:25820125-25820329,intron_13:25808019-25814684,intron_11:25803054-25805322,;	PGN,PGA	35,17	509545	RABEP1
oar_circ_0000493	chr11	25805322	25820329	-	15007	14751	ENSOARG00000003979;	exon_7:25805322-25805501,intron_15:25818373-25820125,intron_14:25814804-25818212,intron_12:25805501-25807883,intron_13:25808019-25814684,exon_4:25818212-25818373,exon_3:25820125-25820329,;	PGN,PGA	4,7	322337	RABEP1
oar_circ_0000494	chr11	25807883	25835196	-	27313	26928	ENSOARG00000003979;	exon_4:25818212-25818373,exon_3:25820125-25820329,intron_15:25818373-25820125,intron_13:25808019-25814684,intron_16:25820329-25835067,intron_14:25814804-25818212,;	PGN	5	393	RABEP1
oar_circ_0000495	chr11	25814684	25820329	-	5645	5525	ENSOARG00000003979;	intron_14:25814804-25818212,intron_15:25818373-25820125,exon_3:25820125-25820329,exon_4:25818212-25818373,;	PGN,PGA	17,33	130126	RABEP1
oar_circ_0000496	chr11	25814684	25835196	-	20512	20263	ENSOARG00000003979;	exon_4:25818212-25818373,exon_3:25820125-25820329,intron_16:25820329-25835067,intron_15:25818373-25820125,intron_14:25814804-25818212,;	PGN	3	279	RABEP1
oar_circ_0000497	chr11	25818212	25820329	-	2117	2117	ENSOARG00000003979;	exon_3:25820125-25820329,exon_4:25818212-25818373,intron_15:25818373-25820125,;	PGN	4	70	RABEP1
oar_circ_0000498	chr11	25820125	25835196	-	15071	14942	ENSOARG00000003979;	exon_3:25820125-25820329,intron_16:25820329-25835067,;	PGA	2	197	RABEP1
oar_circ_0000499	chr11	26004561	26009650	-	5089	5089	ENSOARG00000004362;	intron_1:26007489-26009035,exon_20:26009035-26009650,exon_21:26004561-26007489,;	PGN	4	246	KIF1C
oar_circ_0000500	chr11	27108147	27121021	-	12874	12874	--	--	PGN	2	0	--
oar_circ_0000501	chr11	27172942	27174664	+	1722	1523	ENSOARG00000018387;	intron_4:27173658-27174547,exon_4:27173501-27173658,intron_3:27173024-27173501,;	PGN	2	14	CNTROB
oar_circ_0000502	chr11	27176596	27177276	+	680	533	ENSOARG00000018387;	intron_8:27176833-27177129,exon_8:27176596-27176833,;	PGN,PGA	9,12	19,23	CNTROB
oar_circ_0000503	chr11	27593620	27610285	+	16665	16189	ENSOARG00000001311;	intron_4:27594977-27595859,intron_8:27604305-27610133,exon_7:27601463-27601637,intron_5:27596008-27597987,intron_6:27598124-27601463,intron_7:27601637-27604213,exon_9:27610133-27610285,intron_3:27593718-27594823,exon_4:27594823-27594977,;	PGN,PGA	2,3	390478	NDEL1
oar_circ_0000504	chr11	27649484	27652271	-	2787	2297	ENSOARG00000001617;	exon_22:27649484-27649691,intron_22:27650983-27651952,intron_20:27649691-27650651,exon_19:27651952-27652113,;	PGN	4	26	MYH10
oar_circ_0000505	chr11	27676174	27684247	-	8073	7551	ENSOARG00000001617;	intron_30:27676327-27676954,intron_31:27677073-27680233,intron_32:27680329-27680575,exon_12:27676174-27676327,intron_34:27682414-27684183,intron_33:27680719-27682315,;	PGA	2	57	MYH10
oar_circ_0000506	chr11	27680233	27704335	-	24102	23503	ENSOARG00000001617;	intron_32:27680329-27680575,intron_35:27684247-27697443,intron_36:27697536-27704232,intron_34:27682414-27684183,intron_33:27680719-27682315,;	PGN,PGA	3,5	223224	MYH10
oar_circ_0000507	chr11	27697443	27726548	-	29105	28881	ENSOARG00000001617;	intron_36:27697536-27704232,intron_37:27704335-27715306,intron_38:27715334-27726391,exon_3:27726391-27726548,;	PGA	3	220	MYH10
oar_circ_0000508	chr11	27726391	27740228	-	13837	13837	ENSOARG00000001617;	exon_2:27739852-27740228,intron_39:27726548-27739852,exon_3:27726391-27726548,;	PGA	2	171	MYH10
oar_circ_0000509	chr11	28441797	28447502	+	5705	5155	ENSOARG00000002984;	intron_11:28446776-28447399,intron_10:28443975-28446624,intron_9:28441946-28443829,;	PGA	2	12	CFAP52
oar_circ_0000510	chr11	28464498	28470455	+	5957	5721	ENSOARG00000003140;	intron_2:28464630-28470351,;	PGN	2	1	USP43
oar_circ_0000511	chr11	29041496	29069408	-	27912	5341	ENSOARG00000012656;ENSOARG00000011486;	exon_33:29063889-29064093,exon_32:29064179-29064488,intron_5:29060628-29063889,exon_38:29058034-29058187,exon_22:29069231-29069408,exon_29:29065126-29065310,;exon_21:29043571-29043827,exon_22:29041496-29041739,exon_2:29053105-29053349,exon_15:29046086-29046396,;	PGA	3	34	MYH1;-
oar_circ_0000512	chr11	29044147	29073142	-	28995	5341	ENSOARG00000011486;ENSOARG00000012656;	exon_2:29053105-29053349,exon_15:29046086-29046396,;exon_38:29058034-29058187,exon_29:29065126-29065310,exon_21:29069519-29069762,exon_33:29063889-29064093,exon_32:29064179-29064488,intron_5:29060628-29063889,exon_22:29069231-29069408,exon_20:29071329-29071585,;	PGA	3	28	-;MYH1
oar_circ_0000513	chr11	29835170	29840308	-	5138	5138	--	--	PGN	2	0	--
oar_circ_0000514	chr11	29916948	29920809	+	3861	3734	ENSOARG00000015028;	intron_12:29917075-29918881,exon_13:29918881-29919137,exon_14:29920564-29920809,intron_13:29919137-29920564,;	PGA	2	28	DNAH9
oar_circ_0000515	chr11	30111614	30127123	+	15509	15221	ENSOARG00000015028;	exon_49:30113102-30113336,intron_47:30111757-30112795,intron_49:30113336-30126862,exon_50:30126862-30127123,exon_48:30112795-30112957,;	PGA	2	35	DNAH9
oar_circ_0000516	chr11	30194956	30199502	+	4546	4375	ENSOARG00000015028;	intron_67:30195127-30199319,exon_68:30199319-30199502,;	PGA	4	6	DNAH9
oar_circ_0000517	chr11	30273832	30292697	+	18865	18762	ENSOARG00000015404;	exon_3:30292522-30292697,intron_2:30273935-30292522,;	PGN	4	297	MAP2K4
oar_circ_0000518	chr11	30273832	30301943	+	28111	27888	ENSOARG00000015404;	intron_3:30292697-30301823,exon_3:30292522-30292697,intron_2:30273935-30292522,;	PGN,PGA	35,14	490485	MAP2K4
oar_circ_0000519	chr11	30273832	30311013	+	37181	36658	ENSOARG00000015404;	intron_2:30273935-30292522,intron_6:30308938-30310885,intron_5:30306560-30308886,intron_4:30301943-30306440,intron_3:30292697-30301823,exon_3:30292522-30292697,;	PGN,PGA	35,23	692693	MAP2K4
oar_circ_0000520	chr11	30301823	30321009	+	19186	18539	ENSOARG00000015404;	intron_6:30308938-30310885,intron_5:30306560-30308886,intron_8:30318468-30320860,intron_7:30311013-30318390,intron_4:30301943-30306440,;	PGN	2	833	MAP2K4
oar_circ_0000521	chr11	30724294	30738202	+	13908	9842	ENSOARG00000015496;	intron_3:30724360-30734202,;	PGA	2	5	MYOCD
oar_circ_0000522	chr11	30865667	30880268	+	14601	14217	ENSOARG00000015543;	intron_4:30865744-30869036,intron_5:30869148-30870909,intron_6:30870986-30880150,;	PGN	2	69	ARHGAP44
oar_circ_0000523	chr11	30890902	30895583	+	4681	3625	ENSOARG00000015543;	intron_15:30894439-30895415,intron_13:30890983-30893632,;	PGN	3	23	ARHGAP44
oar_circ_0000524	chr11	30909061	30909246	+	185	185	--	--	PGA	4	0	--
oar_circ_0000525	chr11	30918315	30918531	-	216	216	ENSOARG00000015747;	intron_17:30918188-30920559,;	PGN	3	1	ELAC2
oar_circ_0000526	chr11	32398054	32402115	-	4061	3977	ENSOARG00000016545;	intron_6:32398138-32401507,exon_2:32401507-32402115,;	PGN,PGA	81,92	202200	TEKT3
oar_circ_0000527	chr11	32901113	32912226	+	11113	10979	ENSOARG00000017147;	exon_1:32901113-32901291,intron_2:32904779-32912033,exon_3:32912033-32912226,intron_1:32901291-32904645,;	PGN	4	433	NCOR1
oar_circ_0000528	chr11	32901113	32917757	+	16644	16510	ENSOARG00000017147;	intron_3:32912226-32917574,exon_3:32912033-32912226,intron_2:32904779-32912033,exon_4:32917574-32917757,exon_1:32901113-32901291,intron_1:32901291-32904645,;	PGA	2	647	NCOR1
oar_circ_0000529	chr11	32985583	32986129	+	546	224	ENSOARG00000017147;	exon_40:32985905-32986129,;	PGA	2	27	NCOR1
oar_circ_0000530	chr11	33302532	33306859	+	4327	4279	ENSOARG00000017604;	exon_3:33304370-33304553,intron_2:33302580-33304370,intron_3:33304553-33306322,exon_4:33306322-33306859,;	PGN	2	161	AKAP10
oar_circ_0000531	chr11	33360250	33360735	+	485	415	ENSOARG00000017770;	intron_3:33360283-33360698,;	PGN	2	5	ULK2
oar_circ_0000532	chr11	33390240	33398556	+	8316	7580	ENSOARG00000017770;	intron_18:33394429-33395285,exon_18:33394142-33394429,intron_17:33392167-33394142,intron_16:33390386-33392086,exon_19:33395285-33395473,intron_20:33395982-33398406,exon_21:33398406-33398556,;	PGN	2	105	ULK2
oar_circ_0000533	chr11	33962497	33963383	+	886	886	--	--	PGA	2	0	--
oar_circ_0000534	chr11	34430612	34433060	+	2448	2073	ENSOARG00000001923;	intron_2:34430742-34432815,;	PGA	3	67	COPS3
oar_circ_0000535	chr11	34664789	34667188	+	2399	2399	--	--	PGN	2	0	--
oar_circ_0000536	chr11	35027292	35039255	-	11963	11594	ENSOARG00000002805;	intron_10:35033524-35036137,intron_9:35027381-35033456,intron_11:35036236-35039142,;	PGN	2	79	UTP18
oar_circ_0000537	chr11	35075216	35082570	+	7354	7010	ENSOARG00000002872;	exon_2:35075216-35075418,intron_3:35079867-35081542,intron_2:35075418-35079733,intron_4:35081666-35082484,;	PGN	2	113	MBTD1
oar_circ_0000538	chr11	35079733	35097826	+	18093	16909	ENSOARG00000002872;	intron_5:35082570-35092658,intron_6:35092776-35095825,intron_8:35096285-35096489,exon_9:35096489-35096724,intron_9:35096724-35097328,intron_7:35095960-35096196,intron_4:35081666-35082484,intron_3:35079867-35081542,;	PGN	2	356	MBTD1
oar_circ_0000539	chr11	35095825	35097826	+	2001	1412	ENSOARG00000002872;	intron_10:35097384-35097721,intron_7:35095960-35096196,exon_9:35096489-35096724,intron_9:35096724-35097328,;	PGN,PGA	14,12	36,38	MBTD1
oar_circ_0000540	chr11	35242377	35264298	+	21921	21755	ENSOARG00000003144;	exon_6:35264147-35264298,intron_5:35258299-35264147,intron_4:35242448-35258204,;	PGA	4	721	SPAG9
oar_circ_0000541	chr11	35283689	35284579	+	890	790	ENSOARG00000003144;	intron_7:35283897-35284479,exon_7:35283689-35283897,;	PGN,PGA	3,3	62,73	SPAG9
oar_circ_0000542	chr11	35529196	35543042	-	13846	12279	ENSOARG00000003331;	exon_7:35535880-35536042,intron_7:35538320-35538694,exon_11:35530085-35530767,exon_8:35535212-35535496,exon_9:35534355-35534516,intron_8:35538839-35540071,intron_2:35531013-35534355,intron_5:35536042-35537292,intron_9:35540111-35542975,intron_4:35535496-35535880,intron_3:35534516-35535212,intron_6:35537397-35538245,;	PGN	2	830	LUC7L3
oar_circ_0000543	chr11	35639483	35641034	-	1551	1551	ENSOARG00000003739;	intron_4:35638813-35640804,;	PGA	2	3	-
oar_circ_0000544	chr11	36366174	36368310	-	2136	2025	ENSOARG00000005653;	intron_7:36366366-36368199,exon_9:36366174-36366366,;	PGN,PGA	7,9	53,76	KAT7
oar_circ_0000545	chr11	36543087	36554695	+	11608	11025	ENSOARG00000005902;	exon_6:36550978-36551156,intron_7:36554106-36554572,intron_6:36551156-36554050,intron_5:36543491-36550978,;	PGN	4	391	SPOP
oar_circ_0000546	chr11	36550978	36554695	+	3717	3538	ENSOARG00000005902;	intron_6:36551156-36554050,intron_7:36554106-36554572,exon_6:36550978-36551156,;	PGA	2	110	SPOP
oar_circ_0000547	chr11	36821547	36826097	+	4550	1175	ENSOARG00000006129;	exon_1:36824922-36826097,;	PGN,PGA	2,3	455387	ZNF652
oar_circ_0000548	chr11	36821547	36830466	+	8919	5135	ENSOARG00000006129;	exon_1:36824922-36826097,intron_2:36829397-36829733,intron_3:36829849-36830321,intron_1:36826097-36829249,;	PGN	2	588	ZNF652
oar_circ_0000549	chr11	36824922	36830466	+	5544	5135	ENSOARG00000006129;	intron_3:36829849-36830321,intron_2:36829397-36829733,intron_1:36826097-36829249,exon_1:36824922-36826097,;	PGN	2	588	ZNF652
oar_circ_0000550	chr11	37154394	37157812	-	3418	3102	ENSOARG00000006622;	intron_2:37154485-37155255,intron_3:37155368-37157700,;	PGN,PGA	4,10	39,50	UBE2Z
oar_circ_0000551	chr11	37660012	37705532	+	45520	45297	ENSOARG00000007203;	intron_2:37660118-37705415,;	PGN,PGA	10,5	235270	SKAP1
oar_circ_0000552	chr11	37973136	37973328	+	192	192	--	--	PGN	3	0	--
oar_circ_0000553	chr11	38329475	38332543	-	3068	2852	ENSOARG00000008469;	exon_21:38329211-38329678,intron_2:38330776-38331422,intron_3:38331539-38332180,intron_1:38329678-38330614,exon_20:38330614-38330776,;	PGA	3	158	KPNB1
oar_circ_0000554	chr11	38395831	38406667	-	10836	10221	ENSOARG00000008684;	intron_9:38399428-38401187,exon_16:38395831-38396051,intron_8:38397447-38399288,intron_12:38405158-38405560,exon_9:38406502-38406667,intron_7:38396051-38397312,intron_13:38405665-38406502,intron_10:38401251-38403730,intron_11:38403840-38405097,;	PGA	5	255	NPEPPS
oar_circ_0000555	chr11	38585250	38592355	+	7105	6573	ENSOARG00000008919;	intron_7:38590145-38592226,intron_3:38585315-38587787,intron_5:38588470-38589375,exon_7:38589976-38590145,intron_4:38587892-38588368,intron_6:38589506-38589976,;	PGN	2	124	SOCS7
oar_circ_0000556	chr11	38602695	38603398	+	703	413	ENSOARG00000008919;	intron_9:38602831-38603244,;	PGN,PGA	2,6	3,5	SOCS7
oar_circ_0000557	chr11	39038431	39055351	+	16920	16632	ENSOARG00000010065;	intron_3:39048038-39055243,intron_2:39038526-39047953,;	PGA	2	536	LASP1
oar_circ_0000558	chr11	39100480	39106131	-	5651	5057	ENSOARG00000010197;	exon_2:39105236-39105407,exon_1:39105924-39106131,intron_8:39100557-39105236,;	PGA	3	22	FBXO47
oar_circ_0000559	chr11	39316312	39317152	-	840	840	ENSOARG00000010799;	exon_15:39315576-39318549,;	PGA	2	80	FBXL20
oar_circ_0000560	chr11	39338623	39340488	-	1865	1626	ENSOARG00000010799;	intron_10:39338692-39339149,intron_11:39339244-39340413,;	PGN	3	13	FBXL20
oar_circ_0000561	chr11	39461089	39466288	+	5199	5059	ENSOARG00000011220;	intron_4:39462313-39462855,intron_5:39463026-39466098,exon_5:39462855-39463026,exon_3:39461089-39461266,exon_6:39466098-39466288,intron_3:39461266-39462173,;	PGA	2	73	CDK12
oar_circ_0000562	chr11	39461089	39472410	+	11321	11022	ENSOARG00000011220;	intron_6:39466288-39471874,intron_5:39463026-39466098,intron_3:39461266-39462173,exon_3:39461089-39461266,intron_7:39471931-39472308,intron_4:39462313-39462855,exon_5:39462855-39463026,exon_6:39466098-39466288,;	PGN,PGA	2,3	168185	CDK12
oar_circ_0000563	chr11	39989084	39989479	+	395	395	--	--	PGN	2	0	--
oar_circ_0000564	chr11	40413990	40415626	-	1636	1534	ENSOARG00000014810;	intron_2:40414201-40414817,intron_3:40414919-40415453,exon_9:40413990-40414201,exon_7:40415453-40415626,;	PGA	3	57	SMARCE1
oar_circ_0000565	chr11	41635818	41636989	-	1171	957	ENSOARG00000018175;	intron_12:41635943-41636900,;	PGN	2	10	DNAJC7
oar_circ_0000566	chr11	41644252	41646801	-	2549	2549	ENSOARG00000018175;	intron_13:41636989-41649305,;	PGN	2	55	DNAJC7
oar_circ_0000567	chr11	41744680	41745000	-	320	320	--	--	PGN	3	0	--
oar_circ_0000568	chr11	41746719	41747200	-	481	358	ENSOARG00000018768;	exon_2:41747048-41747200,intron_3:41746842-41747048,;	PGN,PGA	6,6	1,3	RAB5C
oar_circ_0000569	chr11	41819636	41820647	-	1011	627	ENSOARG00000018964;	intron_8:41819729-41820356,;	PGN,PGA	2,2	9,4	--
oar_circ_0000570	chr11	41904425	41904697	+	272	272	--	--	PGA	2	0	--
oar_circ_0000571	chr11	41911130	41913036	-	1906	1151	ENSOARG00000001511;	intron_7:41911786-41912695,intron_6:41911491-41911733,;	PGN	2	18	STAT3
oar_circ_0000572	chr11	42067830	42071268	+	3438	3261	ENSOARG00000001896;	intron_8:42067913-42068530,intron_9:42068624-42071055,exon_10:42071055-42071268,;	PGN	2	189	ATP6V0A1
oar_circ_0000573	chr11	42073497	42076160	+	2663	2281	ENSOARG00000001896;	intron_11:42073648-42074533,exon_13:42075475-42075633,intron_13:42075633-42076069,intron_12:42074673-42075475,;	PGA	3	88	ATP6V0A1
oar_circ_0000574	chr11	42166671	42211534	+	44863	1827	ENSOARG00000002687;	exon_3:42166671-42166839,intron_3:42166839-42167702,exon_11:42170198-42170404,intron_8:42169436-42169788,intron_6:42168864-42169102,;	PGN,PGA	29,29	67135	-
oar_circ_0000575	chr11	42168737	42212862	+	44125	1776	ENSOARG00000002762;ENSOARG00000002687;	exon_2:42211733-42211901,intron_3:42212271-42212782,intron_2:42211901-42212202,;exon_11:42170198-42170404,intron_6:42168864-42169102,intron_8:42169436-42169788,;	PGN,PGA	9,15	76137	TUBG2;-
oar_circ_0000576	chr11	42170206	42215331	+	45125	2958	ENSOARG00000002687;ENSOARG00000002762;	exon_11:42170198-42170404,;intron_5:42213403-42214247,intron_4:42212862-42213276,exon_2:42211733-42211901,exon_9:42215169-42215331,intron_2:42211901-42212202,intron_3:42212271-42212782,intron_7:42214581-42214933,;	PGN,PGA	23,19	86143	-;TUBG2
oar_circ_0000577	chr11	42251921	42252954	-	1033	900	ENSOARG00000003316;	intron_8:42251962-42252862,;	PGN	3	20	EZH1
oar_circ_0000578	chr11	42258656	42259296	-	640	554	ENSOARG00000003316;	exon_8:42259132-42259302,intron_12:42258748-42259132,;	PGN	2	8	EZH1
oar_circ_0000579	chr11	42258656	42260283	-	1627	1432	ENSOARG00000003316;	intron_13:42259302-42260180,exon_8:42259132-42259302,intron_12:42258748-42259132,;	PGA	3	28	EZH1
oar_circ_0000580	chr11	42260180	42265001	-	4821	4477	ENSOARG00000003316;	intron_15:42261573-42263376,intron_14:42260283-42261396,intron_16:42263497-42264881,exon_6:42261396-42261573,;	PGN,PGA	2,2	44,53	EZH1
oar_circ_0000581	chr11	42261396	42265001	-	3605	3364	ENSOARG00000003316;	intron_15:42261573-42263376,intron_16:42263497-42264881,exon_6:42261396-42261573,;	PGA	3	48	EZH1
oar_circ_0000582	chr11	42837837	42838497	+	660	501	ENSOARG00000005409;	intron_2:42837923-42838424,;	PGA	2	4	DHX8
oar_circ_0000583	chr11	42837837	42839234	+	1397	1152	ENSOARG00000005409;	intron_3:42838497-42839148,intron_2:42837923-42838424,;	PGN	5	3	DHX8
oar_circ_0000584	chr11	43120209	43126612	-	6403	6099	ENSOARG00000006016;	intron_9:43124141-43126415,intron_7:43121999-43122563,intron_8:43122584-43124076,exon_14:43120385-43120550,intron_6:43120550-43121957,exon_10:43126415-43126612,;	PGN	2	118	MPP3
oar_circ_0000585	chr11	43659094	43659809	-	715	715	ENSOARG00000008370;	intron_33:43654351-43673982,;	PGA	2	58	GPATCH8
oar_circ_0000586	chr11	43695637	43695798	-	161	161	ENSOARG00000008370;	intron_35:43682373-43702649,;	PGN	2	1	GPATCH8
oar_circ_0000587	chr11	43849527	43851220	-	1693	1693	ENSOARG00000008764;	exon_5:43849620-43849808,intron_2:43851023-43852736,intron_1:43849808-43850956,;	PGA	2	10	CCDC43
oar_circ_0000588	chr11	44005241	44007265	-	2024	1899	ENSOARG00000009078;	intron_18:44005366-44007098,exon_9:44007098-44007265,;	PGN,PGA	7,5	28,41	EFTUD2
oar_circ_0000589	chr11	44207827	44208305	-	478	478	--	--	PGA	2	0	--
oar_circ_0000590	chr11	44711058	44713989	-	2931	2624	ENSOARG00000010725;	intron_3:44711191-44712172,intron_4:44712281-44713924,;	PGN	2	52	-
oar_circ_0000591	chr11	44865752	44865980	+	228	228	--	--	PGN	3	0	--
oar_circ_0000592	chr11	44902756	44921275	-	18519	18028	ENSOARG00000010947;	intron_9:44912297-44919646,intron_11:44920095-44921109,exon_9:44921109-44921275,exon_13:44906066-44906223,intron_8:44906223-44912201,exon_11:44919646-44919834,intron_7:44902890-44906066,;	PGN,PGA	7,3	193142	NSF
oar_circ_0000593	chr11	44919646	44921275	-	1629	1368	ENSOARG00000010947;	intron_11:44920095-44921109,exon_9:44921109-44921275,exon_11:44919646-44919834,;	PGA	2	69	NSF
oar_circ_0000594	chr11	44938523	44974600	-	36077	36077	ENSOARG00000010947;	intron_13:44938723-44974444,exon_7:44974444-44974600,exon_8:44938523-44938723,;	PGA	6	311	NSF
oar_circ_0000595	chr11	44974444	44980934	-	6490	6306	ENSOARG00000010947;	exon_7:44974444-44974600,intron_16:44977554-44980767,intron_15:44977122-44977446,intron_14:44974600-44977046,exon_4:44980767-44980934,;	PGN,PGA	11,2	102,83	NSF
oar_circ_0000596	chr11	45446905	45448238	-	1333	1184	ENSOARG00000011438;	exon_9:45448055-45448238,intron_7:45447577-45448055,intron_6:45447054-45447388,exon_10:45447388-45447577,;	PGN,PGA	4,5	35,34	KANSL1
oar_circ_0000597	chr11	45456979	45474066	-	17087	16974	ENSOARG00000011438;	exon_7:45472962-45473158,exon_8:45456979-45457151,intron_10:45473158-45473953,intron_9:45457151-45472962,;	PGN	2	425	KANSL1
oar_circ_0000598	chr11	45472962	45474066	-	1104	991	ENSOARG00000011438;	exon_7:45472962-45473158,intron_10:45473158-45473953,;	PGN,PGA	11,13	46,59	KANSL1
oar_circ_0000599	chr11	45472962	45482106	-	9144	8929	ENSOARG00000011438;	intron_11:45474066-45482004,exon_7:45472962-45473158,intron_10:45473158-45473953,;	PGN,PGA	31,15	276277	KANSL1
oar_circ_0000600	chr11	45472962	45493299	-	20337	19980	ENSOARG00000011438;	intron_12:45482106-45493157,exon_7:45472962-45473158,intron_11:45474066-45482004,intron_10:45473158-45473953,;	PGN,PGA	43,44	578578	KANSL1
oar_circ_0000601	chr11	45482004	45493299	-	11295	11051	ENSOARG00000011438;	intron_12:45482106-45493157,;	PGN,PGA	8,3	302301	KANSL1
oar_circ_0000602	chr11	45562423	45563795	-	1372	1372	ENSOARG00000011438;	exon_3:45562423-45563795,;	PGN,PGA	32,18	748701	KANSL1
oar_circ_0000603	chr11	45639518	45658148	-	18630	17825	ENSOARG00000011644;	intron_12:45650261-45651257,intron_8:45643528-45644109,exon_11:45644109-45644317,intron_15:45652558-45656321,intron_10:45645354-45647748,exon_7:45651257-45651469,exon_6:45651574-45651729,intron_14:45651729-45652460,exon_14:45639518-45639727,intron_16:45656447-45658000,intron_6:45639727-45640660,intron_7:45640813-45643358,intron_11:45647864-45650146,intron_9:45644317-45645254,exon_12:45643358-4564…	PGN	3	504	CDC27
oar_circ_0000604	chr11	45790397	45794414	+	4017	2303	ENSOARG00000011855;	intron_11:45791991-45794294,;	PGA	2	1	-
oar_circ_0000605	chr11	46088893	46107288	+	18395	3743	ENSOARG00000011927;	intron_68:46102137-46105880,;	PGN	2	2	EFCAB3
oar_circ_0000606	chr11	46380524	46383451	+	2927	2645	ENSOARG00000012181;	intron_3:46381585-46382591,intron_4:46382635-46383355,intron_2:46380596-46381515,;	PGA	4	63	TLK2
oar_circ_0000607	chr11	46380524	46393617	+	13093	12811	ENSOARG00000012181;	intron_2:46380596-46381515,exon_6:46393449-46393617,intron_5:46383451-46393449,intron_3:46381585-46382591,intron_4:46382635-46383355,;	PGN,PGA	4,11	150127	TLK2
oar_circ_0000608	chr11	46393449	46406881	+	13432	13243	ENSOARG00000012181;	intron_6:46393617-46405385,intron_7:46405481-46406788,exon_6:46393449-46393617,;	PGN	3	173	TLK2
oar_circ_0000609	chr11	46393449	46411789	+	18340	17903	ENSOARG00000012181;	intron_9:46410436-46411652,intron_8:46406881-46410325,intron_6:46393617-46405385,intron_7:46405481-46406788,exon_6:46393449-46393617,;	PGN,PGA	4,10	232193	TLK2
oar_circ_0000610	chr11	46405385	46411789	+	6404	5967	ENSOARG00000012181;	intron_9:46410436-46411652,intron_8:46406881-46410325,intron_7:46405481-46406788,;	PGN,PGA	14,20	70,61	TLK2
oar_circ_0000611	chr11	46405385	46434886	+	29501	28664	ENSOARG00000012181;	intron_8:46406881-46410325,intron_10:46411789-46428462,intron_12:46432080-46433139,intron_11:46428615-46432013,intron_7:46405481-46406788,intron_9:46410436-46411652,intron_13:46433237-46434804,;	PGN	3	380	TLK2
oar_circ_0000612	chr11	46449046	46454663	+	5617	5258	ENSOARG00000012181;	intron_18:46449185-46452711,intron_19:46452823-46454555,;	PGN	2	49	TLK2
oar_circ_0000613	chr11	46994647	47030335	+	35688	35428	ENSOARG00000012739;	intron_5:46994758-47030186,;	PGN	5	388	TANC2
oar_circ_0000614	chr11	47030186	47038069	+	7883	7734	ENSOARG00000012739;	exon_7:47037882-47038069,intron_6:47030335-47037882,;	PGN,PGA	26,17	43,35	TANC2
oar_circ_0000615	chr11	47030186	47050829	+	20643	20494	ENSOARG00000012739;	intron_7:47038069-47050565,intron_6:47030335-47037882,exon_8:47050565-47050829,exon_7:47037882-47038069,;	PGN,PGA	25,21	147135	TANC2
oar_circ_0000616	chr11	47030186	47063307	+	33121	32846	ENSOARG00000012739;	intron_6:47030335-47037882,exon_8:47050565-47050829,intron_7:47038069-47050565,intron_8:47050829-47063181,exon_7:47037882-47038069,;	PGN,PGA	10,5	290213	TANC2
oar_circ_0000617	chr11	47086040	47091671	+	5631	5497	ENSOARG00000012739;	intron_10:47086322-47091537,exon_10:47086040-47086322,;	PGN,PGA	2,3	54,28	TANC2
oar_circ_0000618	chr11	47118879	47123591	+	4712	4545	ENSOARG00000012739;	exon_14:47122983-47123591,intron_13:47119046-47122983,;	PGN	2	135	TANC2
oar_circ_0000619	chr11	47312666	47314109	+	1443	1212	ENSOARG00000013278;	intron_2:47312825-47313503,intron_3:47313615-47313990,exon_2:47312666-47312825,;	PGN,PGA	5,11	18,24	DCAF7
oar_circ_0000620	chr11	47358090	47368822	+	10732	10477	ENSOARG00000013329;	intron_4:47363536-47368708,intron_3:47358131-47363436,;	PGN	2	90	MAP3K3
oar_circ_0000621	chr11	47363436	47376488	+	13052	12717	ENSOARG00000013329;	intron_5:47368822-47376367,intron_4:47363536-47368708,;	PGA	2	98	MAP3K3
oar_circ_0000622	chr11	4737774	4741095	+	3321	2835	ENSOARG00000004707;	intron_4:4737924-4738653,intron_5:4738779-4739766,intron_6:4739859-4740978,;	PGN,PGA	2,4	16,12	TOM1L1
oar_circ_0000623	chr11	47467593	47482019	+	14426	13973	ENSOARG00000013540;	intron_6:47478526-47479994,intron_5:47475896-47478421,intron_2:47467744-47473492,intron_3:47473554-47474871,exon_8:47481191-47481368,exon_2:47467593-47467744,intron_8:47481368-47481890,exon_5:47475746-47475896,intron_7:47480114-47481191,intron_4:47474908-47475746,;	PGN	2	412	DDX42
oar_circ_0000624	chr11	47540240	47540674	+	434	434	--	--	PGN	2	0	--
oar_circ_0000625	chr11	47541290	47541530	+	240	240	--	--	PGA	2	0	--
oar_circ_0000626	chr11	47626716	47651435	+	24719	24719	--	--	PGN	3	0	--
oar_circ_0000627	chr11	4762817	4767645	+	4828	4515	ENSOARG00000004707;	intron_9:4767163-4767527,intron_8:4762951-4767102,;	PGA	2	11	TOM1L1
oar_circ_0000628	chr11	4762817	4769218	+	6401	5991	ENSOARG00000004707;	intron_10:4767645-4769121,intron_8:4762951-4767102,intron_9:4767163-4767527,;	PGN,PGA	2,13	55,23	TOM1L1
oar_circ_0000629	chr11	47642177	47650809	-	8632	2044	ENSOARG00000014212;	exon_3:47642177-47642498,intron_3:47644003-47645468,exon_2:47643745-47644003,;	PGA	3	21	-
oar_circ_0000630	chr11	47704248	47707934	-	3686	3567	ENSOARG00000014398;	intron_11:47704440-47707815,exon_12:47704248-47704440,;	PGA	2	28	ERN1
oar_circ_0000631	chr11	47704248	47714001	-	9753	9555	ENSOARG00000014398;	exon_10:47710715-47710881,intron_11:47704440-47707815,exon_8:47713739-47714001,intron_14:47712245-47713739,intron_13:47710881-47712166,exon_12:47704248-47704440,intron_12:47707934-47710715,;	PGN	2	140	ERN1
oar_circ_0000632	chr11	47713739	47717350	-	3611	3386	ENSOARG00000014398;	intron_16:47715487-47717227,intron_15:47714001-47715385,exon_8:47713739-47714001,;	PGA	4	35	ERN1
oar_circ_0000633	chr11	47830281	47833417	-	3136	3136	ENSOARG00000014649;	exon_4:47830281-47830529,exon_3:47831787-47832127,intron_9:47832127-47833216,exon_2:47833216-47833417,intron_8:47830529-47831787,;	PGA	2	174	TEX2
oar_circ_0000634	chr11	48078439	48088918	-	10479	9696	ENSOARG00000014976;	intron_3:48084149-48086374,intron_1:48078557-48080365,intron_5:48087771-48088576,intron_2:48080466-48084068,exon_4:48087597-48087771,intron_4:48086515-48087597,;	PGN,PGA	3,2	121175	POLG2
oar_circ_0000635	chr11	48099609	48100320	-	711	334	ENSOARG00000015045;	exon_8:48099609-48099782,exon_7:48099933-48100094,;	PGA	2	578	DDX5
oar_circ_0000636	chr11	48107115	48115594	+	8479	8038	ENSOARG00000015133;	intron_4:48109806-48114030,intron_5:48114136-48115478,intron_3:48107223-48109695,;	PGN,PGA	46,54	214237	CEP95
oar_circ_0000637	chr11	48170425	48176981	-	6556	6471	ENSOARG00000015245;	intron_10:48170584-48174431,exon_9:48170425-48170584,intron_11:48174516-48176778,exon_7:48176778-48176981,;	PGA	2	86	SMURF2
oar_circ_0000638	chr11	48170425	48179745	-	9320	9151	ENSOARG00000015245;	exon_9:48170425-48170584,exon_7:48176778-48176981,intron_11:48174516-48176778,intron_10:48170584-48174431,intron_12:48176981-48179661,;	PGA	3	135	SMURF2
oar_circ_0000639	chr11	48170425	48185247	-	14822	14368	ENSOARG00000015245;	intron_11:48174516-48176778,intron_14:48182535-48184152,exon_9:48170425-48170584,intron_10:48170584-48174431,intron_12:48176981-48179661,intron_13:48179745-48182450,exon_7:48176778-48176981,intron_15:48184218-48185113,;	PGA	2	226	SMURF2
oar_circ_0000640	chr11	4827112	4875461	+	48349	47569	ENSOARG00000005016;	intron_4:4827245-4844532,intron_9:4873121-4875369,exon_6:4844816-4845033,intron_7:4846583-4853959,intron_8:4854054-4873024,intron_6:4845033-4846504,;	PGA	6	483	STXBP4
oar_circ_0000641	chr11	48411054	48413175	-	2121	2012	ENSOARG00000015595;	intron_11:48411163-48412037,intron_12:48412189-48412928,exon_17:48412928-48413175,exon_18:48412037-48412189,;	PGN	3	67	BPTF
oar_circ_0000642	chr11	48417159	48420488	-	3329	2924	ENSOARG00000015595;	intron_16:48419611-48420363,intron_15:48417310-48419482,;	PGN	4	32	BPTF
oar_circ_0000643	chr11	48428446	48429809	-	1363	1363	ENSOARG00000015595;	intron_19:48428435-48430152,;	PGA	2	23	BPTF
oar_circ_0000644	chr11	48438828	48445965	-	7137	7005	ENSOARG00000015595;	intron_24:48442131-48445776,exon_6:48441943-48442131,exon_7:48440095-48440451,intron_23:48440451-48441943,intron_22:48438960-48440095,exon_5:48445776-48445965,;	PGA	2	276	BPTF
oar_circ_0000645	chr11	4844532	4854054	+	9522	9064	ENSOARG00000005016;	intron_7:4846583-4853959,exon_6:4844816-4845033,intron_6:4845033-4846504,;	PGN,PGA	10,5	104103	STXBP4
oar_circ_0000646	chr11	4844532	4875461	+	30929	30282	ENSOARG00000005016;	intron_7:4846583-4853959,exon_6:4844816-4845033,intron_9:4873121-4875369,intron_8:4854054-4873024,intron_6:4845033-4846504,;	PGA	5	318	STXBP4
oar_circ_0000647	chr11	48459051	48459275	-	224	224	ENSOARG00000015595;	exon_2:48459051-48459275,;	PGN	3	36	BPTF
oar_circ_0000648	chr11	48473247	48474070	-	823	823	ENSOARG00000015595;	exon_1:48473247-48474179,;	PGA	2	197	BPTF
oar_circ_0000649	chr11	48720619	48721712	+	1093	1093	--	--	PGN	2	0	--
oar_circ_0000650	chr11	49251097	49253414	-	2317	1690	ENSOARG00000016006;	intron_27:49251526-49252575,intron_28:49252636-49253277,;	PGA	2	5	TBCD
oar_circ_0000651	chr11	49271421	49284330	-	12909	12373	ENSOARG00000016006;	intron_34:49281950-49283175,intron_35:49283277-49284232,intron_33:49279893-49281803,intron_32:49271554-49279837,;	PGN,PGA	4,2	138160	TBCD
oar_circ_0000652	chr11	49418788	49432461	-	13673	13378	ENSOARG00000016414;	exon_7:49419473-49419770,exon_8:49418788-49418998,exon_2:49432266-49432461,intron_7:49422001-49426948,exon_6:49420869-49421054,intron_6:49421054-49421807,intron_9:49429632-49432266,intron_8:49427095-49429484,intron_4:49418998-49419473,intron_5:49419770-49420869,exon_5:49421807-49422001,;	PGN,PGA	4,7	436379	FOXK2
oar_circ_0000653	chr11	49426948	49432461	-	5513	5218	ENSOARG00000016414;	intron_8:49427095-49429484,intron_9:49429632-49432266,exon_2:49432266-49432461,;	PGN,PGA	5,4	148110	FOXK2
oar_circ_0000654	chr11	4949825	4954419	+	4594	4594	ENSOARG00000005016;	intron_15:4952066-4954285,intron_14:4951212-4952016,intron_13:4940193-4951095,;	PGA	3	30	STXBP4
oar_circ_0000655	chr11	49521252	49521470	+	218	218	ENSOARG00000016619;	exon_2:49521245-49521470,;	PGN,PGA	7,6	32,27	OGFOD3
oar_circ_0000656	chr11	49785724	49786507	+	783	634	ENSOARG00000016829;	intron_4:49785895-49786358,exon_4:49785724-49785895,;	PGN,PGA	10,6	65,51	CSNK1D
oar_circ_0000657	chr11	49872896	49876230	+	3334	3032	ENSOARG00000016997;	intron_13:49872997-49876029,;	PGN	2	35	CCDC57
oar_circ_0000658	chr11	50204248	50204758	+	510	201	ENSOARG00000018038;	exon_7:50204557-50204758,;	PGA	4	160	P4HB
oar_circ_0000659	chr11	50288654	50288937	-	283	283	--	--	PGN,PGA	3,2	0,0	--
oar_circ_0000660	chr11	50352167	50362681	+	10514	10228	ENSOARG00000018408;	intron_11:50358116-50362520,exon_8:50352167-50352347,exon_12:50362520-50362681,intron_8:50352347-50355481,intron_9:50355568-50357504,intron_10:50357576-50357989,;	PGA	2	215	NPLOC4
oar_circ_0000661	chr11	50422751	50423386	+	635	416	ENSOARG00000018506;	exon_5:50422569-50422985,;	PGA	2	841	ACTG1
oar_circ_0000662	chr11	50610201	50611297	+	1096	993	ENSOARG00000018707;	intron_7:50610304-50611114,exon_8:50611114-50611297,;	PGN	3	40	SLC38A10
oar_circ_0000663	chr11	50744823	50746057	-	1234	962	ENSOARG00000000258;	intron_12:50745583-50745995,intron_11:50744961-50745511,;	PGN,PGA	28,25	8,9	BAIAP2
oar_circ_0000664	chr11	50914422	50917360	-	2938	2938	ENSOARG00000000488;	intron_24:50914377-50920532,;	PGN	2	12	RPTOR
oar_circ_0000665	chr11	50978780	50979307	-	527	527	ENSOARG00000000488;	intron_28:50956590-50988094,;	PGN	2	3	RPTOR
oar_circ_0000666	chr11	50988094	51001787	-	13693	13546	ENSOARG00000000488;	exon_6:50988094-50988270,intron_29:50988270-51001640,;	PGN	5	87	RPTOR
oar_circ_0000667	chr11	51326027	51340485	-	14458	12800	ENSOARG00000000942;	exon_23:51326508-51327107,intron_52:51330514-51332067,exon_21:51330340-51330514,intron_49:51326190-51326508,intron_56:51334393-51340320,intron_51:51329931-51330340,exon_16:51340320-51340485,exon_24:51326027-51326190,intron_50:51327107-51329781,intron_54:51332359-51333177,;	PGN	3	242	RNF213
oar_circ_0000668	chr11	51372745	51378528	-	5783	5783	ENSOARG00000000942;	intron_70:51371813-51378367,exon_2:51378367-51378528,;	PGN	2	62	RNF213
oar_circ_0000669	chr11	51563481	51567092	+	3611	3611	ENSOARG00000002538;	exon_2:51566494-51567092,exon_1:51563453-51563730,intron_1:51563730-51566494,;	PGA	2	68	TBC1D16
oar_circ_0000670	chr11	51749638	51749948	+	310	310	--	--	PGN	2	0	--
oar_circ_0000671	chr11	52775702	52780266	-	4564	4564	--	--	PGN	2	0	--
oar_circ_0000672	chr11	53073546	53076280	-	2734	2734	ENSOARG00000006041;	exon_6:53073546-53073713,exon_5:53076064-53076280,intron_16:53073713-53076064,;	PGN,PGA	4,5	56,43	TNRC6C
oar_circ_0000673	chr11	53076064	53084794	-	8730	8730	ENSOARG00000006041;	intron_17:53076280-53082202,exon_5:53076064-53076280,exon_4:53082202-53084794,;	PGN,PGA	4,2	649634	TNRC6C
oar_circ_0000674	chr11	53117192	53130150	-	12958	827	ENSOARG00000006041;	intron_20:53117214-53118041,;	PGA	2	18	TNRC6C
oar_circ_0000675	chr11	53184613	53185521	-	908	908	--	--	PGA	2	0	--
oar_circ_0000676	chr11	54025668	54045371	-	19703	18817	ENSOARG00000006580;	intron_10:54041629-54042193,intron_12:54044717-54045197,exon_2:54045197-54045371,intron_11:54042301-54044661,intron_6:54033548-54037268,intron_7:54037413-54037941,intron_8:54038000-54041344,intron_5:54027987-54033507,intron_4:54025794-54027921,;	PGN	2	287	MFSD11
oar_circ_0000677	chr11	54027921	54042301	-	14380	13676	ENSOARG00000006580;	intron_7:54037413-54037941,intron_10:54041629-54042193,intron_6:54033548-54037268,intron_8:54038000-54041344,intron_5:54027987-54033507,;	PGN	2	210	MFSD11
oar_circ_0000678	chr11	54282648	54295357	-	12709	1251	ENSOARG00000007161;	exon_3:54294032-54294338,intron_1:54294338-54294675,intron_2:54294830-54295120,exon_2:54294675-54294830,exon_1:54295120-54295283,;	PGA	5	7	AANAT
oar_circ_0000679	chr11	54409664	54412914	+	3250	2932	ENSOARG00000007435;	intron_5:54412053-54412768,intron_3:54409837-54411406,exon_3:54409664-54409837,intron_4:54411522-54411997,;	PGA	2	57	PRPSAP1
oar_circ_0000680	chr11	54417059	54418064	+	1005	787	ENSOARG00000007435;	intron_7:54417130-54417917,;	PGN	4	9	PRPSAP1
oar_circ_0000681	chr11	54524902	54543245	+	18343	16891	ENSOARG00000007710;	intron_14:54538938-54539539,intron_4:54527086-54528160,intron_3:54524991-54526939,intron_7:54529260-54529675,intron_9:54532802-54533664,intron_15:54539722-54540005,intron_17:54540940-54543134,intron_5:54528278-54528864,intron_13:54537450-54538826,intron_12:54536389-54537341,exon_12:54536150-54536389,intron_11:54534061-54536150,intron_6:54528931-54529216,intron_8:54529723-54532730,exon_10:54533664…	PGA	2	289	RNF157
oar_circ_0000682	chr11	54550468	54550658	+	190	190	--	--	PGN	2	0	--
oar_circ_0000683	chr11	54605371	54607593	+	2222	2041	ENSOARG00000008242;	intron_2:54605438-54607479,;	PGN	2	24	SRP68
oar_circ_0000684	chr11	54607479	54610701	+	3222	3108	ENSOARG00000008242;	intron_3:54607593-54610505,exon_4:54610505-54610701,;	PGA	3	30	SRP68
oar_circ_0000685	chr11	54610505	54610701	+	196	196	ENSOARG00000008242;	exon_4:54610505-54610701,;	PGN	2	27	SRP68
oar_circ_0000686	chr11	54799423	54807241	-	7818	6008	ENSOARG00000009548;	intron_5:54799821-54800618,intron_15:54806053-54806397,intron_8:54801971-54802342,exon_15:54799423-54799612,intron_16:54806533-54807159,intron_10:54803704-54804069,intron_11:54804187-54804716,intron_6:54800814-54801134,intron_9:54802485-54803619,intron_12:54804852-54805615,intron_7:54801200-54801770,;	PGN	3	115	UNK
oar_circ_0000687	chr11	54951383	54951870	+	487	487	--	--	PGN	3	0	--
oar_circ_0000688	chr11	55177644	55178175	+	531	531	ENSOARG00000010626;	intron_1:55133702-55178809,;	PGN	2	6	GRB2
oar_circ_0000689	chr11	55187408	55188000	-	592	592	--	--	PGN	2	0	--
oar_circ_0000690	chr11	57111600	57150868	+	39268	39268	--	--	PGA	7	0	--
oar_circ_0000691	chr11	57380342	57386086	+	5744	2972	ENSOARG00000013770;	exon_3:57383019-57383413,intron_2:57380441-57383019,;	PGA	3	5	SLC39A11
oar_circ_0000692	chr11	60205408	60209869	+	4461	4313	ENSOARG00000013972;	exon_9:60209700-60209869,intron_7:60205597-60207148,exon_7:60205408-60205597,intron_8:60207296-60209700,;	PGN,PGA	6,5	27,28	ABCA5
oar_circ_0000693	chr11	60205408	60211254	+	5846	5639	ENSOARG00000013972;	exon_9:60209700-60209869,intron_9:60209869-60211195,exon_7:60205408-60205597,intron_7:60205597-60207148,intron_8:60207296-60209700,;	PGN,PGA	5,3	34,33	ABCA5
oar_circ_0000694	chr11	60212155	60222339	+	10184	7814	ENSOARG00000013972;	intron_14:60215732-60216249,exon_18:60221416-60221618,exon_19:60222169-60222339,intron_12:60213705-60214452,intron_13:60214572-60215593,intron_17:60218073-60221416,intron_11:60212266-60213529,intron_18:60221618-60222169,;	PGN,PGA	3,2	56,59	ABCA5
oar_circ_0000695	chr11	60214452	60216340	+	1888	1021	ENSOARG00000013972;	intron_13:60214572-60215593,;	PGN	2	1	ABCA5
oar_circ_0000696	chr11	60214452	60222339	+	7887	5804	ENSOARG00000013972;	exon_19:60222169-60222339,exon_18:60221416-60221618,intron_14:60215732-60216249,intron_17:60218073-60221416,intron_13:60214572-60215593,intron_18:60221618-60222169,;	PGN,PGA	9,26	48,53	ABCA5
oar_circ_0000697	chr11	60214452	60222355	+	7903	5804	ENSOARG00000013972;	intron_14:60215732-60216249,exon_18:60221416-60221618,exon_19:60222169-60222339,intron_17:60218073-60221416,intron_13:60214572-60215593,intron_18:60221618-60222169,;	PGN,PGA	2,2	48,53	ABCA5
oar_circ_0000698	chr11	60322247	60333160	+	10913	10913	--	--	PGN	3	0	--
oar_circ_0000699	chr11	60423397	60425049	+	1652	667	ENSOARG00000014704;	intron_29:60424290-60424957,;	PGA	3	1	ABCA9
oar_circ_0000700	chr11	60601690	60616015	-	14325	13853	ENSOARG00000015024;	exon_1:60615835-60616009,exon_6:60604501-60604660,intron_2:60601772-60602658,exon_2:60611047-60611218,intron_6:60605552-60606288,intron_8:60606642-60611047,intron_4:60603867-60604501,intron_5:60604660-60605505,intron_7:60606350-60606550,intron_3:60602780-60603806,intron_9:60611218-60615835,;	PGN,PGA	3,4	782850	PRKAR1A
oar_circ_0000701	chr11	61240087	61248481	-	8394	8181	ENSOARG00000015593;	intron_5:61240237-61248418,;	PGN,PGA	5,4	7,9	CEP112
oar_circ_0000702	chr11	61341488	61367074	-	25586	25342	ENSOARG00000015593;	intron_8:61352671-61366938,intron_7:61341671-61352563,exon_19:61341488-61341671,;	PGA	3	39	CEP112
oar_circ_0000703	chr11	61341488	61412493	-	71005	69382	ENSOARG00000015593;	intron_10:61402228-61408394,intron_13:61412025-61412338,intron_7:61341671-61352563,intron_9:61367074-61402148,intron_8:61352671-61366938,exon_19:61341488-61341671,intron_12:61409408-61411895,;	PGA	9	62	CEP112
oar_circ_0000704	chr11	61402148	61412493	-	10345	8966	ENSOARG00000015593;	intron_10:61402228-61408394,intron_13:61412025-61412338,intron_12:61409408-61411895,;	PGA	6	3	CEP112
oar_circ_0000705	chr11	61402148	61412558	-	10410	6166	ENSOARG00000015593;	intron_10:61402228-61408394,;	PGN	3	6	CEP112
oar_circ_0000706	chr11	61427267	61437340	-	10073	9623	ENSOARG00000015593;	intron_15:61427411-61429503,intron_16:61429622-61434598,intron_17:61434698-61437253,;	PGN,PGA	6,22	6,11	CEP112
oar_circ_0000707	chr11	61427267	61447118	-	19851	19275	ENSOARG00000015593;	intron_16:61429622-61434598,intron_19:61446817-61447070,intron_15:61427411-61429503,intron_18:61437340-61446739,intron_17:61434698-61437253,;	PGN,PGA	6,5	21,19	CEP112
oar_circ_0000708	chr11	61427267	61457852	-	30585	29840	ENSOARG00000015593;	intron_21:61455449-61457761,intron_17:61434698-61437253,intron_20:61447118-61455371,intron_18:61437340-61446739,intron_15:61427411-61429503,intron_19:61446817-61447070,intron_16:61429622-61434598,;	PGA	11	38	CEP112
oar_circ_0000709	chr11	61446739	61457852	-	11113	10818	ENSOARG00000015593;	intron_21:61455449-61457761,intron_20:61447118-61455371,intron_19:61446817-61447070,;	PGA	3	20	CEP112
oar_circ_0000710	chr11	61455371	61484369	-	28998	28715	ENSOARG00000015593;	exon_3:61478409-61478582,intron_23:61478582-61480766,intron_22:61457852-61478409,intron_21:61455449-61457761,exon_2:61480766-61480957,intron_24:61480957-61484255,;	PGA	4	92	CEP112
oar_circ_0000711	chr11	62045735	62056927	-	11192	11112	ENSOARG00000015884;	exon_26:62054848-62055056,exon_25:62056736-62056927,intron_8:62055056-62056736,intron_7:62045815-62054848,;	PGN	4	164	HELZ
oar_circ_0000712	chr11	62054848	62056927	-	2079	2079	ENSOARG00000015884;	exon_25:62056736-62056927,exon_26:62054848-62055056,intron_8:62055056-62056736,;	PGN	4	23	HELZ
oar_circ_0000713	chr11	62077843	62086862	-	9019	8606	ENSOARG00000015884;	intron_15:62085237-62086743,intron_12:62078072-62079228,intron_13:62079412-62083420,exon_21:62079228-62079412,exon_22:62077843-62078072,intron_14:62083568-62085091,;	PGA	2	115	HELZ
oar_circ_0000714	chr11	62077843	62090153	-	12310	11897	ENSOARG00000015884;	intron_15:62085237-62086743,intron_16:62086862-62089974,intron_14:62083568-62085091,exon_22:62077843-62078072,intron_12:62078072-62079228,exon_21:62079228-62079412,exon_17:62089974-62090153,intron_13:62079412-62083420,;	PGN	4	166	HELZ
oar_circ_0000715	chr11	62147165	62150213	-	3048	3011	ENSOARG00000015884;	exon_3:62149985-62150213,intron_30:62147202-62149985,;	PGN	5	84	HELZ
oar_circ_0000716	chr11	7328527	7330374	-	1847	1594	ENSOARG00000007115;	exon_3:7329263-7330374,intron_4:7328575-7329058,;	PGN,PGA	33,28	447701	COIL
oar_circ_0000717	chr11	8326955	8327927	+	972	972	--	--	PGN	2	0	--
oar_circ_0000718	chr11	8345969	8347361	-	1392	1392	--	--	PGN,PGA	9,2	0,0	--
oar_circ_0000719	chr11	9028666	9029338	-	672	461	ENSOARG00000010822;	intron_8:9028790-9029251,;	PGN,PGA	10,5	2,1	2018-09-04
oar_circ_0000720	chr11	9221023	9239244	+	18221	17811	ENSOARG00000011574;	intron_6:9238458-9239167,intron_4:9225030-9232455,intron_3:9222761-9224896,exon_2:9221023-9221282,exon_3:9222594-9222761,intron_2:9221282-9222594,intron_5:9232587-9238391,;	PGN	2	158	RAD51C
oar_circ_0000721	chr11	9222594	9232587	+	9993	9727	ENSOARG00000011574;	intron_3:9222761-9224896,intron_4:9225030-9232455,exon_3:9222594-9222761,;	PGN,PGA	2,5	87123	RAD51C
oar_circ_0000722	chr11	9222594	9239228	+	16634	16240	ENSOARG00000011574;	intron_3:9222761-9224896,intron_5:9232587-9238391,exon_3:9222594-9222761,intron_4:9225030-9232455,intron_6:9238458-9239167,;	PGN,PGA	68,77	116145	RAD51C
oar_circ_0000723	chr11	9222594	9239244	+	16650	16240	ENSOARG00000011574;	intron_6:9238458-9239167,intron_4:9225030-9232455,exon_3:9222594-9222761,intron_5:9232587-9238391,intron_3:9222761-9224896,;	PGN,PGA	2,2	116145	RAD51C
oar_circ_0000724	chr11	9224896	9239228	+	14332	13938	ENSOARG00000011574;	intron_6:9238458-9239167,intron_4:9225030-9232455,intron_5:9232587-9238391,;	PGN,PGA	2,4	91100	RAD51C
oar_circ_0000725	chr11	9232455	9239228	+	6773	6513	ENSOARG00000011574;	intron_6:9238458-9239167,intron_5:9232587-9238391,;	PGA	4	22	RAD51C
oar_circ_0000726	chr11	9476394	9487293	+	10899	10780	ENSOARG00000011725;	intron_2:9483277-9487104,exon_3:9487104-9487293,intron_1:9476513-9483077,exon_2:9483077-9483277,;	PGN	5	87	PPM1E
oar_circ_0000727	chr11	9510909	9526034	-	15125	14687	ENSOARG00000011845;	intron_5:9525399-9525905,intron_4:9522815-9525209,intron_2:9510988-9512560,intron_3:9512671-9522696,exon_21:9525209-9525399,;	PGN	4	83	TRIM37
oar_circ_0000728	chr11	9535659	9545333	-	9674	9674	ENSOARG00000011845;	intron_7:9535965-9545141,exon_19:9535659-9535965,exon_18:9545141-9545333,;	PGN,PGA	4,6	141157	TRIM37
oar_circ_0000729	chr11	9535659	9551636	-	15977	15891	ENSOARG00000011845;	intron_7:9535965-9545141,exon_18:9545141-9545333,exon_19:9535659-9535965,intron_8:9545333-9551550,;	PGN,PGA	6,3	181198	TRIM37
oar_circ_0000730	chr11	9535659	9555975	-	20316	20093	ENSOARG00000011845;	exon_18:9545141-9545333,intron_9:9551636-9555838,exon_19:9535659-9535965,intron_7:9535965-9545141,intron_8:9545333-9551550,;	PGA	4	208	TRIM37
oar_circ_0000731	chr11	9555838	9562383	-	6545	6293	ENSOARG00000011845;	exon_15:9561186-9561405,intron_11:9561405-9562268,intron_10:9555975-9561186,;	PGN,PGA	2,3	68,84	TRIM37
oar_circ_0000732	chr11	9602064	9608775	-	6711	6453	ENSOARG00000011845;	intron_15:9602146-9603135,intron_16:9603186-9608650,;	PGN,PGA	6,2	53,59	TRIM37
oar_circ_0000733	chr11	9608650	9625916	-	17266	16738	ENSOARG00000011845;	intron_19:9623128-9624636,intron_20:9624759-9625828,intron_18:9622178-9623004,intron_17:9608775-9622110,;	PGN,PGA	2,2	77123	TRIM37
oar_circ_0000734	chr11	9608650	9628026	-	19376	18690	ENSOARG00000011845;	intron_19:9623128-9624636,intron_22:9627053-9627985,intron_20:9624759-9625828,intron_21:9625916-9626936,intron_18:9622178-9623004,intron_17:9608775-9622110,;	PGA	2	134	TRIM37
oar_circ_0000735	chr12	10309253	10338258	+	29005	28032	ENSOARG00000009587;	intron_3:10309359-10322567,intron_7:10324631-10328597,intron_8:10328700-10335324,intron_9:10335438-10338159,intron_6:10323054-10324567,;	PGA	3	312	UCHL5
oar_circ_0000736	chr12	10328597	10335438	+	6841	6624	ENSOARG00000009587;	intron_8:10328700-10335324,;	PGN	2	26	UCHL5
oar_circ_0000737	chr12	10561182	10576468	+	15286	15286	--	--	PGA	7	0	--
oar_circ_0000738	chr12	10574294	10576468	+	2174	2174	--	--	PGA	5	0	--
oar_circ_0000739	chr12	10585902	10586054	+	152	152	--	--	PGN	4	0	--
oar_circ_0000740	chr12	1559650	1569982	+	10332	9794	ENSOARG00000002783;	intron_1:1559755-1561147,intron_2:1561222-1564408,intron_3:1564542-1565517,intron_4:1565573-1569156,intron_5:1569224-1569882,;	PGN	2	366	-
oar_circ_0000741	chr12	1559650	1572324	+	12674	12136	ENSOARG00000002783;	intron_3:1564542-1565517,intron_5:1569224-1569882,intron_6:1569982-1572163,intron_4:1565573-1569156,intron_1:1559755-1561147,intron_2:1561222-1564408,exon_7:1572163-1572324,;	PGN	2	405	-
oar_circ_0000742	chr12	1559650	1574884	+	15234	14465	ENSOARG00000002783;	intron_8:1574169-1574803,intron_3:1564542-1565517,intron_6:1569982-1572163,intron_4:1565573-1569156,exon_7:1572163-1572324,intron_5:1569224-1569882,intron_7:1572324-1574019,intron_1:1559755-1561147,intron_2:1561222-1564408,;	PGN	3	419	-
oar_circ_0000743	chr12	1559650	1576913	+	17263	15810	ENSOARG00000002783;	intron_7:1572324-1574019,intron_5:1569224-1569882,intron_1:1559755-1561147,exon_7:1572163-1572324,intron_3:1564542-1565517,intron_6:1569982-1572163,intron_2:1561222-1564408,intron_9:1574884-1576863,intron_4:1565573-1569156,;	PGN,PGA	2,2	462402	-
oar_circ_0000744	chr12	1564408	1572324	+	7916	7558	ENSOARG00000002783;	intron_4:1565573-1569156,intron_3:1564542-1565517,intron_6:1569982-1572163,intron_5:1569224-1569882,exon_7:1572163-1572324,;	PGA	2	311	-
oar_circ_0000745	chr12	19215956	19226311	-	10355	10213	ENSOARG00000011440;	exon_2:19225591-19226311,exon_4:19216481-19216664,intron_6:19216036-19216481,intron_7:19216664-19219732,intron_8:19219794-19225591,;	PGA	3	543	GPATCH2
oar_circ_0000746	chr12	19880476	19885824	+	5348	5250	ENSOARG00000011531;	intron_2:19880751-19883177,exon_4:19885625-19885824,exon_2:19880476-19880751,intron_3:19883275-19885625,;	PGA	4	115	RRP15
oar_circ_0000747	chr12	20017553	20021404	+	3851	3148	ENSOARG00000011583;	intron_5:20019589-20021247,intron_4:20017921-20019411,;	PGN,PGA	2,3	11,5	TGFB2
oar_circ_0000748	chr12	2062758	2064185	+	1427	1304	ENSOARG00000002978;	intron_24:2062881-2064011,exon_25:2064011-2064185,;	PGN	2	22	NFASC
oar_circ_0000749	chr12	21625575	21625809	-	234	234	ENSOARG00000011829;	exon_19:21625575-21625809,;	PGN	2	172	EPRS
oar_circ_0000750	chr12	21625575	21638482	-	12907	12539	ENSOARG00000011829;	exon_19:21625575-21625809,exon_18:21633760-21634117,intron_16:21635247-21636588,exon_15:21637146-21637354,intron_17:21636701-21637146,intron_14:21625809-21633760,intron_15:21634117-21635129,intron_18:21637354-21638345,;	PGN	2	833	EPRS
oar_circ_0000751	chr12	21633760	21638482	-	4722	4354	ENSOARG00000011829;	intron_18:21637354-21638345,intron_15:21634117-21635129,intron_16:21635247-21636588,exon_15:21637146-21637354,intron_17:21636701-21637146,exon_18:21633760-21634117,;	PGN	5	572	EPRS
oar_circ_0000752	chr12	21633760	21648226	-	14466	13842	ENSOARG00000011829;	exon_10:21647992-21648226,intron_22:21647111-21647992,intron_20:21641884-21646549,exon_18:21633760-21634117,intron_19:21638482-21641773,intron_18:21637354-21638345,intron_21:21646609-21647026,intron_15:21634117-21635129,intron_17:21636701-21637146,intron_16:21635247-21636588,exon_15:21637146-21637354,;	PGN	7	927	EPRS
oar_circ_0000753	chr12	21636588	21637354	-	766	653	ENSOARG00000011829;	exon_15:21637146-21637354,intron_17:21636701-21637146,;	PGN	2	157	EPRS
oar_circ_0000754	chr12	21636588	21648226	-	11638	11132	ENSOARG00000011829;	exon_10:21647992-21648226,intron_22:21647111-21647992,intron_20:21641884-21646549,intron_19:21638482-21641773,intron_18:21637354-21638345,intron_21:21646609-21647026,intron_17:21636701-21637146,exon_15:21637146-21637354,;	PGN	6	520	EPRS
oar_circ_0000755	chr12	21637146	21641884	-	4738	4490	ENSOARG00000011829;	intron_18:21637354-21638345,intron_19:21638482-21641773,exon_15:21637146-21637354,;	PGN	6	273	EPRS
oar_circ_0000756	chr12	21637151	21641884	-	4733	4490	ENSOARG00000011829;	exon_15:21637146-21637354,intron_19:21638482-21641773,intron_18:21637354-21638345,;	PGN	2	269	EPRS
oar_circ_0000757	chr12	21647992	21650058	-	2066	2066	ENSOARG00000011829;	exon_10:21647992-21648226,intron_23:21648226-21649886,exon_9:21649886-21650058,;	PGN,PGA	6,4	206162	EPRS
oar_circ_0000758	chr12	21649886	21657680	-	7794	7432	ENSOARG00000011829;	intron_24:21650058-21651502,intron_26:21652576-21656197,intron_25:21651695-21652449,intron_27:21656292-21657540,exon_8:21651502-21651695,exon_9:21649886-21650058,;	PGA	3	258	EPRS
oar_circ_0000759	chr12	21659003	21663373	-	4370	4185	ENSOARG00000011829;	exon_4:21659003-21659160,intron_30:21660109-21663288,intron_29:21659160-21660009,;	PGN	3	136	EPRS
oar_circ_0000760	chr12	21716206	21727779	+	11573	10770	ENSOARG00000012333;	intron_8:21723315-21727609,intron_3:21721038-21721971,exon_3:21720878-21721038,intron_2:21716329-21720878,exon_9:21727609-21727779,intron_6:21722444-21722762,intron_7:21722853-21723199,;	PGN	2	127	IARS2
oar_circ_0000761	chr12	21752360	21754155	+	1795	1430	ENSOARG00000012333;	intron_17:21752486-21753097,intron_18:21753229-21754048,;	PGA	5	8	IARS2
oar_circ_0000762	chr12	21752360	21756745	+	4385	3874	ENSOARG00000012333;	intron_19:21754155-21755282,intron_17:21752486-21753097,intron_20:21755428-21756554,intron_18:21753229-21754048,exon_21:21756554-21756745,;	PGN,PGA	39,30	84,81	IARS2
oar_circ_0000763	chr12	21761703	21761979	-	276	276	ENSOARG00000012654;	exon_35:21760317-21765310,;	PGA	2	165	RAB3GAP2
oar_circ_0000764	chr12	21761724	21761917	+	193	193	--	--	PGN	2	0	--
oar_circ_0000765	chr12	21761741	21762385	+	644	644	--	--	PGN	2	0	--
oar_circ_0000766	chr12	21793029	21803611	-	10582	9548	ENSOARG00000012654;	intron_19:21801848-21802203,intron_17:21795637-21797868,intron_15:21793127-21793448,intron_16:21793662-21795509,exon_20:21793448-21793662,intron_21:21802855-21803394,intron_18:21797959-21801783,exon_14:21803394-21803611,;	PGN	5	327	RAB3GAP2
oar_circ_0000767	chr12	22224620	22249433	+	24813	24462	ENSOARG00000012956;	exon_2:22224620-22224824,intron_7:22244805-22249376,intron_6:22242524-22244734,intron_2:22224824-22226075,intron_5:22241029-22242470,intron_4:22239865-22240963,intron_3:22226129-22239816,;	PGA	8	260	MARK1
oar_circ_0000768	chr12	22372185	22373858	+	1673	1532	ENSOARG00000013134;	exon_4:22372185-22372348,intron_4:22372348-22373717,;	PGN	3	14	2018-03-02
oar_circ_0000769	chr12	22372185	22384763	+	12578	10960	ENSOARG00000013134;	intron_5:22373858-22383286,intron_4:22372348-22373717,exon_4:22372185-22372348,;	PGN	2	37	2018-03-02
oar_circ_0000770	chr12	22383286	22384763	+	1477	1116	ENSOARG00000013134;	intron_7:22383508-22384624,;	PGN,PGA	2,3	0,1	2018-03-02
oar_circ_0000771	chr12	2246930	2249840	-	2910	2533	ENSOARG00000003554;	intron_6:2249356-2249710,intron_4:2247044-2248640,intron_5:2248773-2249199,exon_7:2249199-2249356,;	PGN,PGA	7,2	90101	DSTYK
oar_circ_0000772	chr12	24163628	24178280	-	14652	14415	ENSOARG00000013426;	intron_7:24163827-24169374,exon_2:24173669-24173839,exon_4:24163628-24163827,intron_9:24173839-24178157,intron_8:24169488-24173669,;	PGN	4	172	TAF1A
oar_circ_0000773	chr12	24260253	24297165	-	36912	35906	ENSOARG00000013880;	intron_8:24289030-24297095,intron_6:24282660-24288511,intron_4:24262483-24282246,intron_5:24282353-24282596,intron_3:24260376-24262360,;	PGN,PGA	8,11	332397	AIDA
oar_circ_0000774	chr12	24262360	24297165	-	34805	33922	ENSOARG00000013880;	intron_5:24282353-24282596,intron_8:24289030-24297095,intron_6:24282660-24288511,intron_4:24262483-24282246,;	PGN,PGA	18,17	324389	AIDA
oar_circ_0000775	chr12	24282246	24297165	-	14919	14159	ENSOARG00000013880;	intron_8:24289030-24297095,intron_6:24282660-24288511,intron_5:24282353-24282596,;	PGN,PGA	46,53	158195	AIDA
oar_circ_0000776	chr12	24605526	24609457	+	3931	3483	ENSOARG00000014169;	intron_5:24606604-24606964,intron_4:24605650-24606476,intron_6:24607062-24609359,;	PGN,PGA	9,9	28,38	DISP1
oar_circ_0000777	chr12	24819699	24824251	-	4552	4552	ENSOARG00000014309;	exon_4:24824077-24824251,intron_5:24819888-24824077,exon_5:24819699-24819888,;	PGN,PGA	6,3	12,15	SUSD4
oar_circ_0000778	chr12	24819699	24845464	-	25765	25591	ENSOARG00000014309;	exon_5:24819699-24819888,exon_3:24845251-24845464,intron_6:24824251-24845251,intron_5:24819888-24824077,;	PGN	3	48	SUSD4
oar_circ_0000779	chr12	25223790	25227382	+	3592	3430	ENSOARG00000015097;	intron_10:25225501-25227220,intron_9:25223951-25225331,exon_10:25225331-25225501,exon_9:25223790-25223951,;	PGN	2	47	CAPN2
oar_circ_0000780	chr12	25272973	25283153	-	10180	9835	ENSOARG00000015629;	intron_17:25276655-25283005,intron_16:25273056-25276541,;	PGA	2	99	TP53BP2
oar_circ_0000781	chr12	25414278	25417740	+	3462	3210	ENSOARG00000015816;	intron_5:25414388-25417598,;	PGN	9	71	FBXO28
oar_circ_0000782	chr12	25414278	25427206	+	12928	12928	ENSOARG00000015816;	exon_7:25425389-25425585,exon_8:25426987-25431388,intron_5:25414388-25417598,intron_7:25425585-25426987,intron_6:25417740-25425389,;	PGN	3	551	FBXO28
oar_circ_0000783	chr12	25427149	25427496	-	347	347	--	--	PGA	2	0	--
oar_circ_0000784	chr12	25521971	25539415	-	17444	17100	ENSOARG00000016018;	intron_4:25531595-25539308,intron_3:25528445-25531518,intron_2:25522042-25528356,;	PGN,PGA	2,4	85106	NVL
oar_circ_0000785	chr12	25552845	25568783	-	15938	15398	ENSOARG00000016018;	intron_7:25557032-25559689,exon_13:25568615-25568783,exon_15:25566747-25566966,intron_8:25559752-25564550,intron_9:25564655-25566747,intron_10:25566966-25568463,intron_6:25552945-25556912,;	PGN	2	121	NVL
oar_circ_0000786	chr12	25564550	25566966	-	2416	2311	ENSOARG00000016018;	exon_15:25566747-25566966,intron_9:25564655-25566747,;	PGA	3	27	NVL
oar_circ_0000787	chr12	25566747	25573148	-	6401	6104	ENSOARG00000016018;	intron_12:25568783-25573003,exon_13:25568615-25568783,intron_10:25566966-25568463,exon_15:25566747-25566966,;	PGA	3	72	NVL
oar_circ_0000788	chr12	25659113	25675627	-	16514	15468	ENSOARG00000016377;	intron_2:25659299-25662539,intron_7:25668728-25675488,intron_5:25663456-25665349,exon_14:25659113-25659299,intron_6:25665469-25668587,intron_3:25662669-25662940,;	PGN	2	282	WDR26
oar_circ_0000789	chr12	25662539	25675627	-	13088	12333	ENSOARG00000016377;	intron_5:25663456-25665349,intron_4:25663019-25663310,intron_7:25668728-25675488,intron_3:25662669-25662940,intron_6:25665469-25668587,;	PGA	2	162	WDR26
oar_circ_0000790	chr12	25799310	25802328	+	3018	3018	--	--	PGA	2	0	--
oar_circ_0000791	chr12	26757010	26766292	-	9282	9282	ENSOARG00000017329;	exon_1:26766126-26766294,exon_2:26757010-26757188,intron_14:26757188-26766126,;	PGN,PGA	4,9	153155	ENAH
oar_circ_0000792	chr12	27018734	27021453	+	2719	2719	ENSOARG00000017468;	exon_2:27018734-27018922,exon_3:27021272-27021453,intron_2:27018922-27021272,;	PGN,PGA	14,16	104117	EPHX1
oar_circ_0000793	chr12	27018734	27028732	+	9998	9868	ENSOARG00000017468;	intron_4:27027288-27027849,exon_3:27021272-27021453,intron_5:27027979-27028526,exon_4:27027060-27027288,intron_2:27018922-27021272,exon_2:27018734-27018922,intron_3:27021453-27027060,exon_6:27028526-27028732,;	PGN	2	215	EPHX1
oar_circ_0000794	chr12	27018734	27031261	+	12527	12288	ENSOARG00000017468;	exon_2:27018734-27018922,intron_3:27021453-27027060,exon_6:27028526-27028732,intron_4:27027288-27027849,intron_6:27028732-27031152,exon_3:27021272-27021453,intron_2:27018922-27021272,exon_4:27027060-27027288,intron_5:27027979-27028526,;	PGN	3	232	EPHX1
oar_circ_0000795	chr12	27336704	27345330	-	8626	8485	ENSOARG00000000040;	intron_4:27340452-27342166,exon_5:27342166-27342325,exon_6:27340277-27340452,intron_3:27336891-27340277,intron_5:27342325-27345189,exon_7:27336704-27336891,;	PGA	4	409	ACBD3
oar_circ_0000796	chr12	27340277	27346189	-	5912	5629	ENSOARG00000000040;	intron_6:27345330-27346047,intron_5:27342325-27345189,exon_6:27340277-27340452,intron_4:27340452-27342166,exon_5:27342166-27342325,;	PGN	3	271	ACBD3
oar_circ_0000797	chr12	27345189	27346189	-	1000	717	ENSOARG00000000040;	intron_6:27345330-27346047,;	PGN	4	10	ACBD3
oar_circ_0000798	chr12	27443739	27447691	-	3952	3161	ENSOARG00000000220;	intron_5:27443820-27446981,;	PGA	3	11	LIN9
oar_circ_0000799	chr12	27443739	27449552	-	5813	4888	ENSOARG00000000220;	intron_5:27443820-27446981,intron_7:27447691-27449418,;	PGN	3	14	LIN9
oar_circ_0000800	chr12	2772787	2773239	-	452	452	--	--	PGN	2	0	--
oar_circ_0000801	chr12	2778303	2786354	-	8051	7689	ENSOARG00000004262;	intron_5:2784725-2786304,exon_4:2779268-2779421,intron_2:2778453-2779268,intron_4:2781816-2784619,intron_3:2779421-2781760,;	PGN,PGA	5,8	220278	NUCKS1
oar_circ_0000802	chr12	27908011	27909626	+	1615	1615	--	--	PGA	3	0	--
oar_circ_0000803	chr12	28164015	28167058	-	3043	2853	ENSOARG00000002215;	intron_15:28164121-28166974,;	PGA	2	38	CDC42BPA
oar_circ_0000804	chr12	28198115	28267902	-	69787	68858	ENSOARG00000002215;	intron_24:28217211-28230032,intron_27:28236358-28251645,intron_28:28251768-28263772,intron_22:28198240-28210955,exon_15:28216963-28217211,intron_30:28267098-28267653,exon_13:28230393-28230636,intron_23:28211061-28216963,intron_29:28263939-28267018,intron_26:28230636-28236224,exon_10:28263772-28263939,exon_8:28267653-28267902,;	PGA	7	723	CDC42BPA
oar_circ_0000805	chr12	28210955	28267902	-	56947	56143	ENSOARG00000002215;	intron_24:28217211-28230032,intron_28:28251768-28263772,intron_27:28236358-28251645,exon_15:28216963-28217211,exon_13:28230393-28230636,intron_30:28267098-28267653,exon_8:28267653-28267902,intron_26:28230636-28236224,intron_23:28211061-28216963,intron_29:28263939-28267018,exon_10:28263772-28263939,;	PGA	7	544	CDC42BPA
oar_circ_0000806	chr12	28230032	28267902	-	37870	37172	ENSOARG00000002215;	intron_27:28236358-28251645,intron_28:28251768-28263772,exon_13:28230393-28230636,intron_30:28267098-28267653,exon_10:28263772-28263939,intron_26:28230636-28236224,intron_29:28263939-28267018,exon_8:28267653-28267902,;	PGN,PGA	6,12	415342	CDC42BPA
oar_circ_0000807	chr12	28251645	28267902	-	16257	16054	ENSOARG00000002215;	intron_30:28267098-28267653,exon_10:28263772-28263939,intron_29:28263939-28267018,exon_8:28267653-28267902,intron_28:28251768-28263772,;	PGA	5	160	CDC42BPA
oar_circ_0000808	chr12	28263772	28267902	-	4130	4050	ENSOARG00000002215;	intron_29:28263939-28267018,exon_10:28263772-28263939,exon_8:28267653-28267902,intron_30:28267098-28267653,;	PGN,PGA	43,15	164133	CDC42BPA
oar_circ_0000809	chr12	28263772	28270484	-	6712	6632	ENSOARG00000002215;	intron_31:28267902-28270283,exon_8:28267653-28267902,exon_10:28263772-28263939,intron_29:28263939-28267018,intron_30:28267098-28267653,exon_7:28270283-28270484,;	PGN,PGA	4,23	221171	CDC42BPA
oar_circ_0000810	chr12	28304996	28375958	-	70962	70541	ENSOARG00000002215;	intron_34:28305145-28321180,intron_36:28330214-28375866,intron_35:28321276-28330130,;	PGN	10	538	CDC42BPA
oar_circ_0000811	chr12	28597924	28604819	+	6895	6767	ENSOARG00000003217;	intron_2:28598052-28601124,exon_4:28604638-28604819,exon_3:28601124-28601378,intron_3:28601378-28604638,;	PGN	3	132	AHCTF1
oar_circ_0000812	chr12	28597924	28614240	+	16316	15986	ENSOARG00000003217;	intron_3:28601378-28604638,exon_5:28609302-28609510,exon_3:28601124-28601378,intron_5:28609510-28611253,intron_6:28611370-28612667,intron_2:28598052-28601124,intron_4:28604819-28609302,exon_4:28604638-28604819,exon_8:28614089-28614240,intron_7:28612752-28614089,;	PGA	2	352	AHCTF1
oar_circ_0000813	chr12	28597924	28617855	+	19931	19187	ENSOARG00000003217;	intron_4:28604819-28609302,intron_2:28598052-28601124,exon_4:28604638-28604819,exon_8:28614089-28614240,intron_7:28612752-28614089,exon_5:28609302-28609510,intron_3:28601378-28604638,intron_11:28616886-28617726,intron_8:28614240-28616020,exon_3:28601124-28601378,intron_5:28609510-28611253,intron_10:28616425-28616824,intron_6:28611370-28612667,exon_10:28616243-28616425,;	PGN,PGA	7,4	369416	AHCTF1
oar_circ_0000814	chr12	28601124	28617855	+	16731	16115	ENSOARG00000003217;	intron_7:28612752-28614089,intron_4:28604819-28609302,exon_4:28604638-28604819,exon_8:28614089-28614240,intron_5:28609510-28611253,intron_10:28616425-28616824,exon_3:28601124-28601378,intron_6:28611370-28612667,exon_10:28616243-28616425,intron_11:28616886-28617726,exon_5:28609302-28609510,intron_3:28601378-28604638,intron_8:28614240-28616020,;	PGA	2	406	AHCTF1
oar_circ_0000815	chr12	28609302	28617855	+	8553	7786	ENSOARG00000003217;	intron_6:28611370-28612667,intron_8:28614240-28616020,exon_5:28609302-28609510,intron_10:28616425-28616824,intron_11:28616886-28617726,intron_5:28609510-28611253,intron_7:28612752-28614089,exon_10:28616243-28616425,;	PGN	2	177	AHCTF1
oar_circ_0000816	chr12	28647563	28650892	+	3329	3329	ENSOARG00000003217;	intron_27:28647756-28649613,exon_28:28649613-28649817,exon_27:28647563-28647756,exon_28:28650477-28650892,intron_28:28649817-28650477,;	PGA	2	165	AHCTF1
oar_circ_0000817	chr12	28656566	28657236	+	670	670	ENSOARG00000003217;	intron_31:28655718-28657599,;	PGA	2	13	AHCTF1
oar_circ_0000818	chr12	28744914	28754089	-	9175	8277	ENSOARG00000003802;	intron_1:28745354-28746591,intron_3:28748212-28753825,intron_2:28746673-28748100,;	PGN	2	91	SCCPDH
oar_circ_0000819	chr12	28922932	28923361	-	429	429	ENSOARG00000003967;	exon_1:28922932-28923361,;	PGN,PGA	2,2	129123	CNST
oar_circ_0000820	chr12	29182774	29186339	+	3565	1755	ENSOARG00000004388;	intron_4:29184447-29186202,;	PGN,PGA	2,7	12,4	SMYD3
oar_circ_0000821	chr12	29473769	29474421	-	652	652	--	--	PGN	2	0	--
oar_circ_0000822	chr12	29636292	29640903	+	4611	4523	ENSOARG00000004482;	intron_7:29636380-29640728,exon_8:29640728-29640903,;	PGN	4	10	--
oar_circ_0000823	chr12	30579362	30587638	+	8276	8276	--	--	PGN	2	0	--
oar_circ_0000824	chr12	30579799	30580285	-	486	486	--	--	PGN	2	0	--
oar_circ_0000825	chr12	30584800	30587638	+	2838	2838	--	--	PGN,PGA	7,4	0,0	--
oar_circ_0000826	chr12	30584800	30589206	+	4406	4406	--	--	PGN,PGA	6,8	0,0	--
oar_circ_0000827	chr12	30935758	30953445	+	17687	16392	ENSOARG00000005565;	intron_5:30939705-30939990,intron_12:30951975-30953291,intron_6:30940098-30941124,intron_7:30941206-30943940,intron_10:30946945-30948157,intron_3:30936732-30938712,intron_11:30948261-30951825,intron_2:30935861-30936663,intron_4:30938763-30939638,intron_8:30944067-30945282,intron_9:30945437-30946820,;	PGA	4	160	ADSS
oar_circ_0000828	chr12	31585835	31588248	+	2413	2413	ENSOARG00000006076;	intron_1:31520381-31644129,;	PGN,PGA	19,18	209223	AKT3
oar_circ_0000829	chr12	31644129	31679355	+	35226	34843	ENSOARG00000006076;	intron_2:31644255-31673482,intron_3:31673594-31679210,;	PGN,PGA	84100	333308	AKT3
oar_circ_0000830	chr12	31644129	31694793	+	50664	50149	ENSOARG00000006076;	intron_3:31673594-31679210,intron_4:31679355-31694661,intron_2:31644255-31673482,;	PGN,PGA	17,33	459455	AKT3
oar_circ_0000831	chr12	31644129	31703451	+	59322	58672	ENSOARG00000006076;	intron_4:31679355-31694661,intron_3:31673594-31679210,intron_6:31702921-31703382,intron_2:31644255-31673482,intron_5:31694793-31702855,;	PGN,PGA	15,25	605605	AKT3
oar_circ_0000832	chr12	31673482	31703451	+	29969	29445	ENSOARG00000006076;	intron_6:31702921-31703382,intron_5:31694793-31702855,intron_4:31679355-31694661,intron_3:31673594-31679210,;	PGN,PGA	9,10	288320	AKT3
oar_circ_0000833	chr12	31694661	31703451	+	8790	8523	ENSOARG00000006076;	intron_5:31694793-31702855,intron_6:31702921-31703382,;	PGN,PGA	20,18	146150	AKT3
oar_circ_0000834	chr12	31727201	31734914	+	7713	7461	ENSOARG00000006076;	intron_8:31727324-31734785,;	PGN,PGA	5,6	66,87	AKT3
oar_circ_0000835	chr12	31727201	31745537	+	18336	18084	ENSOARG00000006076;	intron_8:31727324-31734785,intron_9:31734914-31745322,exon_10:31745322-31745537,;	PGN,PGA	2,3	441452	AKT3
oar_circ_0000836	chr12	31727201	31752829	+	25628	25288	ENSOARG00000006076;	intron_8:31727324-31734785,intron_10:31745537-31752741,exon_10:31745322-31745537,intron_9:31734914-31745322,;	PGN,PGA	26,43	560540	AKT3
oar_circ_0000837	chr12	31855552	31867835	-	12283	11914	ENSOARG00000006316;	intron_4:31865623-31867707,intron_3:31855684-31865514,;	PGN,PGA	20,12	106109	SDCCAG8
oar_circ_0000838	chr12	31855552	31874163	-	18611	18611	ENSOARG00000006316;	intron_3:31855684-31865514,intron_5:31867835-31901843,intron_4:31865623-31867707,;	PGN	2	165	SDCCAG8
oar_circ_0000839	chr12	31855552	31901986	-	46434	45922	ENSOARG00000006316;	intron_4:31865623-31867707,intron_3:31855684-31865514,intron_5:31867835-31901843,;	PGN,PGA	21,39	531463	SDCCAG8
oar_circ_0000840	chr12	31865514	31867835	-	2321	2084	ENSOARG00000006316;	intron_4:31865623-31867707,;	PGN,PGA	5,2	6,10	SDCCAG8
oar_circ_0000841	chr12	31865514	31874163	-	8649	8649	ENSOARG00000006316;	intron_4:31865623-31867707,intron_5:31867835-31901843,;	PGN	2	65	SDCCAG8
oar_circ_0000842	chr12	31865514	31901986	-	36472	36092	ENSOARG00000006316;	intron_5:31867835-31901843,intron_4:31865623-31867707,;	PGA	8	364	SDCCAG8
oar_circ_0000843	chr12	31946417	31960876	-	14459	14054	ENSOARG00000006316;	intron_8:31949528-31960723,intron_7:31946534-31949393,;	PGN	3	70	SDCCAG8
oar_circ_0000844	chr12	31984424	31997327	-	12903	12697	ENSOARG00000006316;	exon_8:31984424-31984613,intron_12:31987914-31997186,intron_11:31984613-31987849,;	PGN,PGA	26,37	58,59	SDCCAG8
oar_circ_0000845	chr12	31984424	32003474	-	19050	18721	ENSOARG00000006316;	exon_8:31984424-31984613,intron_12:31987914-31997186,intron_13:31997327-32003351,intron_11:31984613-31987849,;	PGN,PGA	8,4	78,82	SDCCAG8
oar_circ_0000846	chr12	31984424	32019143	-	34719	34193	ENSOARG00000006316;	exon_2:32018990-32019143,intron_16:32018315-32018990,intron_15:32014717-32018232,intron_11:31984613-31987849,intron_14:32003474-32014603,exon_8:31984424-31984613,intron_13:31997327-32003351,intron_12:31987914-31997186,;	PGN,PGA	4,11	220220	SDCCAG8
oar_circ_0000847	chr12	31997186	32003474	-	6288	6024	ENSOARG00000006316;	intron_13:31997327-32003351,;	PGN	4	20	SDCCAG8
oar_circ_0000848	chr12	31997186	32019143	-	21957	21496	ENSOARG00000006316;	intron_13:31997327-32003351,intron_14:32003474-32014603,exon_2:32018990-32019143,intron_15:32014717-32018232,intron_16:32018315-32018990,;	PGA	3	161	SDCCAG8
oar_circ_0000849	chr12	32003351	32019143	-	15792	15472	ENSOARG00000006316;	exon_2:32018990-32019143,intron_14:32003474-32014603,intron_16:32018315-32018990,intron_15:32014717-32018232,;	PGN	3	142	SDCCAG8
oar_circ_0000850	chr12	32014603	32019143	-	4540	4343	ENSOARG00000006316;	intron_15:32014717-32018232,intron_16:32018315-32018990,exon_2:32018990-32019143,;	PGN,PGA	5,9	52,52	SDCCAG8
oar_circ_0000851	chr12	32069056	32079960	+	10904	10668	ENSOARG00000006697;	intron_1:32069202-32079870,;	PGN	3	161	CEP170
oar_circ_0000852	chr12	32099475	32115562	+	16087	15788	ENSOARG00000006697;	intron_7:32110390-32114918,intron_5:32099802-32101472,intron_8:32115082-32115268,exon_9:32115268-32115562,exon_7:32109913-32110390,intron_6:32101607-32109913,exon_8:32114918-32115082,exon_5:32099639-32099802,;	PGA	3	849	CEP170
oar_circ_0000853	chr12	32099639	32115562	+	15923	15788	ENSOARG00000006697;	intron_7:32110390-32114918,intron_8:32115082-32115268,intron_5:32099802-32101472,exon_8:32114918-32115082,intron_6:32101607-32109913,exon_7:32109913-32110390,exon_9:32115268-32115562,exon_5:32099639-32099802,;	PGA	2	849	CEP170
oar_circ_0000854	chr12	32101472	32110390	+	8918	8783	ENSOARG00000006697;	intron_6:32101607-32109913,exon_7:32109913-32110390,;	PGN	2	631	CEP170
oar_circ_0000855	chr12	32109913	32142542	+	32629	32352	ENSOARG00000006697;	intron_9:32115562-32127950,intron_10:32128100-32130829,exon_12:32133147-32134983,exon_9:32115268-32115562,exon_8:32114918-32115082,exon_13:32142307-32142542,intron_12:32134983-32142307,intron_7:32110390-32114918,exon_7:32109913-32110390,intron_11:32130956-32133147,intron_8:32115082-32115268,;	PGN	6	2938	CEP170
oar_circ_0000856	chr12	32127950	32134983	+	7033	6756	ENSOARG00000006697;	intron_10:32128100-32130829,intron_11:32130956-32133147,exon_12:32133147-32134983,;	PGN,PGA	2,4	13291384	CEP170
oar_circ_0000857	chr12	32127950	32142542	+	14592	14315	ENSOARG00000006697;	intron_11:32130956-32133147,exon_12:32133147-32134983,intron_12:32134983-32142307,exon_13:32142307-32142542,intron_10:32128100-32130829,;	PGN	2	1781	CEP170
oar_circ_0000858	chr12	32133147	32134983	+	1836	1836	ENSOARG00000006697;	exon_12:32133147-32134983,;	PGA	3	1286	CEP170
oar_circ_0000859	chr12	33189918	33205679	+	15761	15761	--	--	PGA	2	0	--
oar_circ_0000860	chr12	33439962	33444249	+	4287	4176	ENSOARG00000008730;	intron_4:33441943-33444066,exon_5:33444066-33444249,exon_4:33441766-33441943,intron_3:33440073-33441766,;	PGN,PGA	7,4	114117	FH
oar_circ_0000861	chr12	33439962	33447333	+	7371	7260	ENSOARG00000008730;	intron_5:33444249-33447167,intron_4:33441943-33444066,exon_5:33444066-33444249,exon_6:33447167-33447333,intron_3:33440073-33441766,exon_4:33441766-33441943,;	PGN,PGA	9,8	163174	FH
oar_circ_0000862	chr12	33449830	33452005	+	2175	2047	ENSOARG00000008730;	intron_8:33449958-33451851,exon_9:33451851-33452005,;	PGN	2	44	FH
oar_circ_0000863	chr12	33819020	33832037	+	13017	13017	ENSOARG00000008881;	intron_1:33688259-33831940,;	PGN,PGA	4,2	30,25	RGS7
oar_circ_0000864	chr12	3448916	3449822	+	906	216	ENSOARG00000005343;	exon_5:3448916-3449132,;	PGA	10	11	--
oar_circ_0000865	chr12	35055997	35067120	-	11123	11123	ENSOARG00000009486;	intron_2:34995808-35067018,;	PGN	2	104	NME7
oar_circ_0000866	chr12	35067018	35082378	-	15360	15124	ENSOARG00000009486;	intron_3:35067120-35078425,intron_4:35078494-35082313,;	PGN	4	66	NME7
oar_circ_0000867	chr12	35067018	35113063	-	46045	45700	ENSOARG00000009486;	intron_4:35078494-35082313,intron_5:35082378-35112954,intron_3:35067120-35078425,;	PGA	7	389	NME7
oar_circ_0000868	chr12	35112954	35126116	-	13162	12891	ENSOARG00000009486;	intron_8:35122023-35126005,intron_6:35113063-35120422,exon_6:35120422-35120630,intron_7:35120630-35121972,;	PGN,PGA	10,9	174179	NME7
oar_circ_0000869	chr12	35112954	35137053	-	24099	23720	ENSOARG00000009486;	intron_6:35113063-35120422,intron_8:35122023-35126005,intron_7:35120630-35121972,exon_3:35135929-35136096,intron_9:35126116-35135929,intron_10:35136096-35136945,exon_6:35120422-35120630,;	PGN,PGA	5,5	294306	NME7
oar_circ_0000870	chr12	35120422	35126116	-	5694	5532	ENSOARG00000009486;	intron_8:35122023-35126005,exon_6:35120422-35120630,intron_7:35120630-35121972,;	PGN,PGA	2,5	124111	NME7
oar_circ_0000871	chr12	35209638	35209901	+	263	263	--	--	PGN	2	0	--
oar_circ_0000872	chr12	35212805	35227968	-	15163	15163	ENSOARG00000009768;	intron_1:35212970-35214381,exon_2:35224113-35225055,intron_4:35225055-35227828,intron_2:35214536-35219725,exon_4:35214381-35214536,intron_3:35219872-35224113,exon_5:35212511-35212970,;	PGN,PGA	50,65	12111711	CCDC181
oar_circ_0000873	chr12	35219725	35227948	-	8223	7956	ENSOARG00000009768;	intron_4:35225055-35227828,exon_2:35224113-35225055,intron_3:35219872-35224113,;	PGN	2	1104	CCDC181
oar_circ_0000874	chr12	35219725	35227968	-	8243	7956	ENSOARG00000009768;	intron_3:35219872-35224113,exon_2:35224113-35225055,intron_4:35225055-35227828,;	PGN,PGA	96112	11041568	CCDC181
oar_circ_0000875	chr12	35224113	35227968	-	3855	3715	ENSOARG00000009768;	exon_2:35224113-35225055,intron_4:35225055-35227828,;	PGN,PGA	3,7	10691515	CCDC181
oar_circ_0000876	chr12	35224113	35233063	-	8950	3715	ENSOARG00000009768;	intron_4:35225055-35227828,exon_2:35224113-35225055,;	PGN	2	1069	CCDC181
oar_circ_0000877	chr12	35613401	35621952	+	8551	7826	ENSOARG00000011174;	intron_7:35619451-35621813,intron_3:35613490-35614869,intron_4:35614974-35615473,intron_6:35616542-35619366,intron_5:35615614-35616376,;	PGN	2	15	C1orf112
oar_circ_0000878	chr12	35674212	35675185	-	973	833	ENSOARG00000011451;	exon_9:35674212-35674409,intron_5:35674409-35675045,;	PGA	2	21	SCYL3
oar_circ_0000879	chr12	35684325	35686443	-	2118	2004	ENSOARG00000011451;	intron_11:35684439-35686257,exon_2:35686257-35686443,;	PGA	8	24	SCYL3
oar_circ_0000880	chr12	35684325	35694115	-	9790	9676	ENSOARG00000011451;	intron_11:35684439-35686257,exon_1:35693897-35694115,exon_2:35686257-35686443,intron_12:35686443-35693897,;	PGN,PGA	2,2	123112	SCYL3
oar_circ_0000881	chr12	35759579	35811814	-	52235	51598	ENSOARG00000011666;	intron_4:35770930-35772683,intron_7:35777484-35777928,intron_3:35759769-35770844,exon_10:35811651-35811814,intron_9:35779628-35787282,intron_6:35776704-35777318,exon_18:35759579-35759769,exon_14:35777318-35777484,intron_10:35787383-35811651,intron_5:35772782-35776575,intron_8:35778041-35779519,;	PGN,PGA	18,31	767708	KIFAP3
oar_circ_0000882	chr12	35759579	35827930	-	68351	67384	ENSOARG00000011666;	exon_14:35777318-35777484,exon_9:35818710-35818889,intron_8:35778041-35779519,intron_5:35772782-35776575,intron_14:35826436-35827830,intron_12:35818889-35824402,exon_10:35811651-35811814,intron_9:35779628-35787282,intron_3:35759769-35770844,intron_7:35777484-35777928,intron_11:35811814-35818710,intron_10:35787383-35811651,intron_4:35770930-35772683,intron_6:35776704-35777318,exon_18:35759579-3575…	PGN,PGA	7,19	11971096	KIFAP3
oar_circ_0000883	chr12	35770844	35811814	-	40970	40333	ENSOARG00000011666;	intron_7:35777484-35777928,intron_9:35779628-35787282,intron_6:35776704-35777318,exon_10:35811651-35811814,intron_4:35770930-35772683,intron_5:35772782-35776575,intron_8:35778041-35779519,exon_14:35777318-35777484,intron_10:35787383-35811651,;	PGN,PGA	21,18	619540	KIFAP3
oar_circ_0000884	chr12	35772683	35824492	-	51809	51168	ENSOARG00000011666;	intron_6:35776704-35777318,intron_9:35779628-35787282,exon_10:35811651-35811814,intron_11:35811814-35818710,intron_7:35777484-35777928,intron_12:35818889-35824402,intron_8:35778041-35779519,intron_5:35772782-35776575,exon_9:35818710-35818889,exon_14:35777318-35777484,intron_10:35787383-35811651,;	PGN,PGA	55,43	872773	KIFAP3
oar_circ_0000885	chr12	35777928	35787383	-	9455	9132	ENSOARG00000011666;	intron_9:35779628-35787282,intron_8:35778041-35779519,;	PGA	5	89	KIFAP3
oar_circ_0000886	chr12	35777928	35827930	-	50002	49349	ENSOARG00000011666;	exon_9:35818710-35818889,intron_9:35779628-35787282,intron_12:35818889-35824402,intron_8:35778041-35779519,intron_14:35826436-35827830,intron_10:35787383-35811651,intron_13:35824510-35826314,intron_11:35811814-35818710,exon_10:35811651-35811814,;	PGN	9	869	KIFAP3
oar_circ_0000887	chr12	35811651	35818889	-	7238	7238	ENSOARG00000011666;	exon_9:35818710-35818889,exon_10:35811651-35811814,intron_11:35811814-35818710,;	PGN	2	232	KIFAP3
oar_circ_0000888	chr12	35811651	35827930	-	16279	15949	ENSOARG00000011666;	intron_12:35818889-35824402,exon_9:35818710-35818889,exon_10:35811651-35811814,intron_14:35826436-35827830,intron_11:35811814-35818710,intron_13:35824510-35826314,;	PGN,PGA	16,16	471423	KIFAP3
oar_circ_0000889	chr12	35818710	35827930	-	9220	8890	ENSOARG00000011666;	exon_9:35818710-35818889,intron_12:35818889-35824402,intron_13:35824510-35826314,intron_14:35826436-35827830,;	PGN	4	278	KIFAP3
oar_circ_0000890	chr12	35824402	35827930	-	3528	3198	ENSOARG00000011666;	intron_14:35826436-35827830,intron_13:35824510-35826314,;	PGA	3	136	KIFAP3
oar_circ_0000891	chr12	37207368	37207933	+	565	441	ENSOARG00000012920;	exon_22:37207368-37207557,exon_23:37207681-37207933,;	PGN,PGA	4,2	31,35	PRRC2C
oar_circ_0000892	chr12	37216627	37219188	+	2561	2561	ENSOARG00000012920;	exon_27:37218984-37219188,intron_26:37216829-37218984,exon_26:37216627-37216829,;	PGA	2	65	PRRC2C
oar_circ_0000893	chr12	37600675	37602528	+	1853	355	ENSOARG00000013843;	exon_1:37600674-37600825,exon_2:37602324-37602528,;	PGN,PGA	11,11	16,33	-
oar_circ_0000894	chr12	37671184	37671469	+	285	285	ENSOARG00000013843;	intron_7:37670787-37674629,;	PGN	2	1	-
oar_circ_0000895	chr12	38188757	38193164	+	4407	4187	ENSOARG00000014227;	intron_2:38188866-38190535,intron_3:38190646-38193003,exon_4:38193003-38193164,;	PGA	2	98	SUCO
oar_circ_0000896	chr12	38188757	38202188	+	13431	13073	ENSOARG00000014227;	intron_2:38188866-38190535,intron_5:38201800-38202034,intron_4:38193164-38201662,exon_4:38193003-38193164,exon_6:38202034-38202188,intron_3:38190646-38193003,;	PGN,PGA	2,2	300265	SUCO
oar_circ_0000897	chr12	38188757	38208300	+	19543	18868	ENSOARG00000014227;	exon_4:38193003-38193164,intron_5:38201800-38202034,intron_3:38190646-38193003,intron_7:38206407-38207058,intron_8:38207183-38208232,intron_6:38202188-38206283,exon_6:38202034-38202188,intron_4:38193164-38201662,intron_2:38188866-38190535,;	PGN,PGA	6,2	426378	SUCO
oar_circ_0000898	chr12	38188757	38221645	+	32888	31785	ENSOARG00000014227;	intron_9:38208300-38214859,intron_5:38201800-38202034,intron_11:38217046-38219774,exon_4:38193003-38193164,intron_12:38219830-38220545,intron_10:38214967-38216940,intron_13:38220637-38221579,intron_2:38188866-38190535,intron_4:38193164-38201662,intron_6:38202188-38206283,exon_6:38202034-38202188,intron_3:38190646-38193003,intron_8:38207183-38208232,intron_7:38206407-38207058,;	PGA	6	595	SUCO
oar_circ_0000899	chr12	38201662	38208300	+	6638	6183	ENSOARG00000014227;	intron_6:38202188-38206283,intron_7:38206407-38207058,intron_5:38201800-38202034,intron_8:38207183-38208232,exon_6:38202034-38202188,;	PGN	4	131	SUCO
oar_circ_0000900	chr12	38201662	38217046	+	15384	14715	ENSOARG00000014227;	intron_5:38201800-38202034,intron_9:38208300-38214859,intron_6:38202188-38206283,exon_6:38202034-38202188,intron_10:38214967-38216940,intron_8:38207183-38208232,intron_7:38206407-38207058,;	PGN,PGA	2,3	346284	SUCO
oar_circ_0000901	chr12	38201662	38221645	+	19983	19100	ENSOARG00000014227;	intron_5:38201800-38202034,intron_9:38208300-38214859,intron_11:38217046-38219774,intron_12:38219830-38220545,intron_10:38214967-38216940,intron_13:38220637-38221579,intron_6:38202188-38206283,exon_6:38202034-38202188,intron_8:38207183-38208232,intron_7:38206407-38207058,;	PGA	6	335	SUCO
oar_circ_0000902	chr12	38201662	38233023	+	31361	30210	ENSOARG00000014227;	intron_5:38201800-38202034,intron_11:38217046-38219774,intron_9:38208300-38214859,intron_10:38214967-38216940,intron_15:38227532-38228474,exon_18:38232265-38233023,intron_12:38219830-38220545,intron_16:38228565-38231859,exon_17:38231859-38232157,intron_13:38220637-38221579,intron_8:38207183-38208232,intron_7:38206407-38207058,intron_14:38221645-38227463,exon_6:38202034-38202188,intron_6:38202188-…	PGA	7	1505	SUCO
oar_circ_0000903	chr12	38208232	38217046	+	8814	8532	ENSOARG00000014227;	intron_9:38208300-38214859,intron_10:38214967-38216940,;	PGN	8	215	SUCO
oar_circ_0000904	chr12	38214859	38228565	+	13706	13118	ENSOARG00000014227;	intron_11:38217046-38219774,intron_13:38220637-38221579,intron_10:38214967-38216940,intron_12:38219830-38220545,intron_15:38227532-38228474,intron_14:38221645-38227463,;	PGN	2	306	SUCO
oar_circ_0000905	chr12	38214859	38246368	+	31509	30528	ENSOARG00000014227;	exon_21:38245676-38245831,intron_14:38221645-38227463,intron_19:38239290-38243694,intron_21:38245831-38246276,exon_17:38231859-38232157,intron_16:38228565-38231859,intron_13:38220637-38221579,intron_10:38214967-38216940,intron_15:38227532-38228474,intron_18:38233023-38239202,exon_18:38232265-38233023,intron_12:38219830-38220545,intron_20:38243799-38245676,intron_11:38217046-38219774,;	PGA	4	1393	SUCO
oar_circ_0000906	chr12	38216940	38221645	+	4705	4385	ENSOARG00000014227;	intron_12:38219830-38220545,intron_11:38217046-38219774,intron_13:38220637-38221579,;	PGN	2	88	SUCO
oar_circ_0000907	chr12	38231859	38233023	+	1164	1056	ENSOARG00000014227;	exon_18:38232265-38233023,exon_17:38231859-38232157,;	PGN,PGA	12,9	834920	SUCO
oar_circ_0000908	chr12	38231859	38242099	+	10240	10240	ENSOARG00000014227;	intron_19:38239290-38243694,exon_18:38232265-38233023,intron_18:38233023-38239202,exon_17:38231859-38232157,;	PGN,PGA	5,2	9841030	SUCO
oar_circ_0000909	chr12	38231859	38246368	+	14509	14116	ENSOARG00000014227;	exon_18:38232265-38233023,intron_20:38243799-38245676,intron_19:38239290-38243694,intron_21:38245831-38246276,exon_21:38245676-38245831,intron_18:38233023-38239202,exon_17:38231859-38232157,;	PGN	2	1019	SUCO
oar_circ_0000910	chr12	39292332	39294242	+	1910	1910	ENSOARG00000014744;	intron_4:39288579-39294116,;	PGN,PGA	11,2	1,4	DHRS3
oar_circ_0000911	chr12	39395923	39399231	-	3308	3175	ENSOARG00000015889;	intron_4:39396119-39399098,exon_66:39395923-39396119,;	PGN,PGA	37,36	48,37	VPS13D
oar_circ_0000912	chr12	39436382	39437819	-	1437	1302	ENSOARG00000015889;	intron_6:39436550-39437684,exon_64:39436382-39436550,;	PGN,PGA	8,9	15,10	VPS13D
oar_circ_0000913	chr12	39436382	39485291	-	48909	48909	ENSOARG00000015889;	intron_7:39437819-39450796,intron_11:39457354-39458478,intron_14:39463165-39465655,intron_8:39450945-39453131,intron_17:39476405-39477197,intron_12:39458595-39460797,intron_13:39460977-39463056,exon_64:39436382-39436550,exon_57:39460797-39460977,exon_51:39482238-39482414,intron_19:39482414-39485160,intron_10:39454336-39457204,exon_60:39454186-39454336,intron_18:39477321-39482238,intron_9:39453228…	PGA	5	466	VPS13D
oar_circ_0000914	chr12	39460797	39463165	-	2368	2259	ENSOARG00000015889;	exon_57:39460797-39460977,intron_13:39460977-39463056,;	PGN	2	28	VPS13D
oar_circ_0000915	chr12	39472807	39485291	-	12484	12120	ENSOARG00000015889;	exon_53:39476169-39476405,intron_18:39477321-39482238,exon_51:39482238-39482414,intron_16:39472916-39476169,intron_17:39476405-39477197,intron_19:39482414-39485160,;	PGN	5	113	VPS13D
oar_circ_0000916	chr12	39472807	39490889	-	18082	17575	ENSOARG00000015889;	intron_19:39482414-39485160,intron_16:39472916-39476169,intron_17:39476405-39477197,intron_20:39485291-39490746,intron_18:39477321-39482238,exon_51:39482238-39482414,exon_53:39476169-39476405,;	PGN	4	198	VPS13D
oar_circ_0000917	chr12	39476169	39485291	-	9122	8867	ENSOARG00000015889;	intron_19:39482414-39485160,intron_17:39476405-39477197,intron_18:39477321-39482238,exon_51:39482238-39482414,exon_53:39476169-39476405,;	PGN	2	81	VPS13D
oar_circ_0000918	chr12	39498590	39517209	-	18619	17737	ENSOARG00000015889;	intron_30:39506216-39512061,exon_45:39498590-39498801,intron_33:39514538-39517119,intron_29:39504963-39506110,exon_41:39504810-39504963,intron_27:39501246-39502565,intron_28:39502701-39504810,intron_32:39512184-39514397,intron_26:39499039-39501198,;	PGA	2	421	VPS13D
oar_circ_0000919	chr12	39544525	39559813	-	15288	15070	ENSOARG00000015889;	exon_23:39555792-39555973,exon_24:39550329-39550512,intron_48:39557599-39559722,intron_45:39544748-39550329,intron_47:39555973-39557472,intron_46:39550512-39555792,exon_25:39544525-39544748,;	PGN	2	99	VPS13D
oar_circ_0000920	chr12	39577784	39580801	-	3017	2783	ENSOARG00000015889;	exon_9:39580632-39580801,intron_60:39578220-39580632,exon_11:39577784-39577986,;	PGN,PGA	35,51	60,77	VPS13D
oar_circ_0000921	chr12	39990299	39992692	-	2393	2133	ENSOARG00000018297;	intron_15:39991336-39992624,intron_14:39990432-39991277,;	PGN,PGA	8,5	78,75	CLCN6
oar_circ_0000922	chr12	40496989	40502226	-	5237	5237	--	--	PGN	2	0	--
oar_circ_0000923	chr12	40974590	40982522	+	7932	7932	--	--	PGA	2	0	--
oar_circ_0000924	chr12	4104466	4104652	-	186	186	ENSOARG00000006900;	exon_1:4104466-4104652,;	PGN,PGA	29,7	5,1	C1orf116
oar_circ_0000925	chr12	41360424	41376234	-	15810	14670	ENSOARG00000005770;	exon_30:41373051-41373214,intron_21:41375147-41376115,intron_16:41367497-41368134,intron_12:41360530-41362493,intron_17:41368253-41370165,intron_14:41363308-41364838,intron_15:41364947-41367441,intron_18:41370256-41373051,intron_20:41373516-41375061,intron_13:41362578-41363241,;	PGN	7	277	KIF1B
oar_circ_0000926	chr12	41373051	41376234	-	3183	2848	ENSOARG00000005770;	intron_19:41373214-41373386,intron_20:41373516-41375061,exon_30:41373051-41373214,intron_21:41375147-41376115,;	PGN,PGA	3,4	26,23	KIF1B
oar_circ_0000927	chr12	41385913	41390054	-	4141	3760	ENSOARG00000005770;	intron_25:41387010-41388875,intron_26:41389024-41389960,exon_24:41386831-41387010,intron_24:41386051-41386831,;	PGN,PGA	4,4	102,93	KIF1B
oar_circ_0000928	chr12	41412984	41418130	-	5146	4803	ENSOARG00000005770;	intron_32:41413680-41416731,intron_31:41413091-41413600,intron_33:41416807-41418050,;	PGA	2	71	KIF1B
oar_circ_0000929	chr12	41427594	41445805	-	18211	17884	ENSOARG00000005770;	exon_14:41427594-41427806,intron_35:41431753-41432527,intron_34:41427728-41431610,intron_42:41442566-41445693,exon_12:41431610-41431759,intron_37:41436728-41441709,intron_41:41441775-41442488,intron_38:41432606-41436652,;	PGA	2	652	KIF1B
oar_circ_0000930	chr12	41427594	41446565	-	18971	18644	ENSOARG00000005770;	exon_14:41427594-41427806,intron_35:41431753-41432527,intron_34:41427728-41431610,intron_43:41445805-41446386,exon_12:41431610-41431759,intron_42:41442566-41445693,exon_5:41446386-41446565,intron_37:41436728-41441709,intron_41:41441775-41442488,intron_38:41432606-41436652,;	PGA	2	683	KIF1B
oar_circ_0000931	chr12	41441709	41446565	-	4856	4600	ENSOARG00000005770;	intron_43:41445805-41446386,exon_5:41446386-41446565,intron_42:41442566-41445693,intron_41:41441775-41442488,;	PGN	3	175	KIF1B
oar_circ_0000932	chr12	41534189	41540832	-	6643	6236	ENSOARG00000006405;	intron_6:41538635-41540705,intron_5:41534324-41538490,;	PGN	5	44	UBE4B
oar_circ_0000933	chr12	41534189	41548358	-	14169	13663	ENSOARG00000006405;	intron_7:41540832-41547314,intron_6:41538635-41540705,intron_8:41547550-41548259,exon_27:41547314-41547550,intron_5:41534324-41538490,;	PGN	2	172	UBE4B
oar_circ_0000934	chr12	41540705	41557856	-	17151	16558	ENSOARG00000006405;	intron_7:41540832-41547314,intron_9:41548358-41549691,exon_27:41547314-41547550,intron_8:41547550-41548259,intron_11:41551585-41557717,intron_10:41549819-41551485,;	PGN	3	238	UBE4B
oar_circ_0000935	chr12	41548259	41565280	-	17021	15986	ENSOARG00000006405;	intron_17:41562351-41565196,intron_12:41557856-41558998,intron_13:41559197-41560817,exon_22:41558998-41559197,intron_10:41549819-41551485,intron_14:41560931-41561303,intron_9:41548358-41549691,intron_11:41551585-41557717,intron_16:41561617-41562294,;	PGA	2	180	UBE4B
oar_circ_0000936	chr12	41549691	41561617	-	11926	11131	ENSOARG00000006405;	intron_14:41560931-41561303,intron_10:41549819-41551485,exon_22:41558998-41559197,intron_13:41559197-41560817,intron_12:41557856-41558998,intron_11:41551585-41557717,;	PGA	2	115	UBE4B
oar_circ_0000937	chr12	41549691	41565280	-	15589	14653	ENSOARG00000006405;	intron_11:41551585-41557717,intron_14:41560931-41561303,intron_13:41559197-41560817,intron_17:41562351-41565196,intron_12:41557856-41558998,exon_22:41558998-41559197,intron_10:41549819-41551485,intron_16:41561617-41562294,;	PGN	4	184	UBE4B
oar_circ_0000938	chr12	41580093	41591118	-	11025	10653	ENSOARG00000006405;	intron_28:41580322-41582369,intron_29:41582517-41583806,intron_30:41583894-41590982,exon_7:41580093-41580322,;	PGN,PGA	12,14	211214	UBE4B
oar_circ_0000939	chr12	41580093	41606024	-	25931	25559	ENSOARG00000006405;	intron_28:41580322-41582369,intron_29:41582517-41583806,intron_31:41591118-41605837,exon_3:41605837-41606024,exon_7:41580093-41580322,intron_30:41583894-41590982,;	PGN	3	319	UBE4B
oar_circ_0000940	chr12	41582369	41591118	-	8749	8377	ENSOARG00000006405;	intron_30:41583894-41590982,intron_29:41582517-41583806,;	PGN,PGA	4,2	128153	UBE4B
oar_circ_0000941	chr12	41880541	41895641	+	15100	14947	ENSOARG00000007130;	exon_6:41893643-41893839,exon_7:41895432-41895641,intron_5:41892472-41893643,intron_6:41893839-41895432,intron_4:41880664-41892442,;	PGN	2	523	CLSTN1
oar_circ_0000942	chr12	41893643	41911097	+	17454	17217	ENSOARG00000007130;	exon_7:41895432-41895641,exon_5:41897606-41897759,intron_7:41895641-41897609,exon_12:41910934-41911097,intron_9:41898063-41901666,exon_10:41901666-41901915,intron_11:41903180-41910934,exon_6:41893643-41893839,exon_9:41897877-41898063,intron_10:41901915-41903058,intron_6:41893839-41895432,;	PGA	2	646	CLSTN1
oar_circ_0000943	chr12	41901666	41903180	+	1514	1392	ENSOARG00000007130;	exon_10:41901666-41901915,intron_10:41901915-41903058,;	PGN	6	217	CLSTN1
oar_circ_0000944	chr12	42373743	42375987	-	2244	2126	ENSOARG00000008756;	exon_2:42375350-42375987,intron_6:42373861-42375350,;	PGN	2	133	H6PD
oar_circ_0000945	chr12	42696886	42697146	+	260	260	--	--	PGN	6	0	--
oar_circ_0000946	chr12	42897046	42897515	+	469	469	ENSOARG00000009688;	exon_1:42897046-42897515,;	PGN,PGA	7,5	89,89	RERE
oar_circ_0000947	chr12	42897046	42938375	+	41329	41132	ENSOARG00000009688;	intron_1:42897515-42929716,exon_1:42897046-42897515,intron_2:42929787-42938249,;	PGN	8	909	RERE
oar_circ_0000948	chr12	42938249	43003148	+	64899	64465	ENSOARG00000009688;	intron_4:42986864-42988292,intron_5:42988389-43003043,intron_3:42938375-42986758,;	PGN,PGA	13,24	21171480	RERE
oar_circ_0000949	chr12	42986744	43003148	+	16404	16082	ENSOARG00000009688;	intron_5:42988389-43003043,intron_4:42986864-42988292,;	PGA	2	285	RERE
oar_circ_0000950	chr12	42986758	43003148	+	16390	16082	ENSOARG00000009688;	intron_4:42986864-42988292,intron_5:42988389-43003043,;	PGN,PGA	152281	424285	RERE
oar_circ_0000951	chr12	42986758	43033822	+	47064	46707	ENSOARG00000009688;	intron_5:42988389-43003043,intron_6:43003148-43033773,intron_4:42986864-42988292,;	PGA	6	937	RERE
oar_circ_0000952	chr12	42986758	43041132	+	54374	53792	ENSOARG00000009688;	intron_6:43003148-43033773,intron_5:42988389-43003043,intron_8:43039947-43041032,intron_7:43033822-43039822,intron_4:42986864-42988292,;	PGN,PGA	26,44	11901023	RERE
oar_circ_0000953	chr12	43003043	43041132	+	38089	37710	ENSOARG00000009688;	intron_8:43039947-43041032,intron_6:43003148-43033773,intron_7:43033822-43039822,;	PGN,PGA	9,8	766738	RERE
oar_circ_0000954	chr12	43656648	43658421	-	1773	1773	ENSOARG00000010374;	intron_2:43656799-43657370,intron_3:43657554-43667934,exon_19:43657370-43657554,;	PGA	2	13	PER3
oar_circ_0000955	chr12	43688938	43698799	-	9861	9626	ENSOARG00000010374;	exon_9:43698642-43698799,intron_12:43690792-43698642,intron_11:43689067-43690686,;	PGA	2	111	PER3
oar_circ_0000956	chr12	43688938	43718552	-	29614	28998	ENSOARG00000010374;	intron_16:43707343-43711899,intron_17:43711951-43718350,intron_15:43701970-43707200,intron_12:43690792-43698642,exon_4:43718350-43718552,exon_9:43698642-43698799,intron_14:43699379-43701891,intron_11:43689067-43690686,intron_13:43698799-43699272,;	PGA	5	439	PER3
oar_circ_0000957	chr12	43762743	43763660	-	917	917	ENSOARG00000010701;	exon_12:43762743-43762990,intron_6:43762990-43763472,exon_11:43763472-43763660,;	PGN,PGA	2,2	41,24	CAMTA1
oar_circ_0000958	chr12	44681823	44686842	-	5019	5019	--	--	PGN,PGA	3,2	0,0	--
oar_circ_0000959	chr12	44842186	44853894	+	11708	11402	ENSOARG00000011000;	intron_4:44845156-44853792,intron_3:44842316-44845082,;	PGA	2	70	DNAJC11
oar_circ_0000960	chr12	45269730	45271805	+	2075	2075	ENSOARG00000013425;	intron_2:45267018-45274821,;	PGN	2	5	CHD5
oar_circ_0000961	chr12	45308069	45308531	+	462	249	ENSOARG00000013425;	intron_32:45308149-45308398,;	PGN,PGA	37,8	1,1	CHD5
oar_circ_0000962	chr12	45480184	45492811	+	12627	12488	ENSOARG00000014105;	exon_10:45480184-45480367,intron_10:45480367-45492672,;	PGA	2	99	-
oar_circ_0000963	chr12	45548182	45549700	+	1518	1518	--	--	PGA	2	0	--
oar_circ_0000964	chr12	48572766	48573363	-	597	597	ENSOARG00000000230;	exon_14:48571510-48573591,;	PGA	2	74	SKI
oar_circ_0000965	chr12	48789695	48791374	+	1679	1679	--	--	PGN	2	0	--
oar_circ_0000966	chr12	48833873	48837722	+	3849	3675	ENSOARG00000001239;	exon_10:48833873-48834031,intron_12:48836220-48837548,exon_11:48834922-48835124,intron_10:48834031-48834922,intron_11:48835124-48836061,exon_12:48836061-48836220,;	PGN	2	61	CFAP74
oar_circ_0000967	chr12	48850396	48853786	+	3390	3048	ENSOARG00000001239;	intron_18:48852039-48853084,intron_19:48853161-48853663,exon_17:48850396-48850582,intron_18:48850561-48851876,;	PGA	2	17	CFAP74
oar_circ_0000968	chr12	48881404	48882863	+	1459	155	ENSOARG00000001593;	exon_3:48882229-48882384,;	PGN,PGA	8,5	3,2	-
oar_circ_0000969	chr12	48953074	48968912	+	15838	5444	ENSOARG00000001850;	intron_2:48967268-48968805,intron_1:48963322-48967229,;	PGN,PGA	2,3	186166	GNB1
oar_circ_0000970	chr12	48963219	48968912	+	5693	5444	ENSOARG00000001850;	intron_1:48963322-48967229,intron_2:48967268-48968805,;	PGN	4	186	GNB1
oar_circ_0000971	chr12	48963219	48974016	+	10797	10484	ENSOARG00000001850;	intron_3:48968912-48972724,intron_4:48972788-48973853,intron_1:48963322-48967229,exon_5:48973853-48974016,intron_2:48967268-48968805,;	PGA	3	374	GNB1
oar_circ_0000972	chr12	49765638	49769541	-	3903	3903	ENSOARG00000008477;	exon_3:49765638-49766115,exon_2:49769220-49769550,intron_15:49766115-49769220,;	PGN,PGA	4,11	462528	SPEN
oar_circ_0000973	chr12	49960772	49964175	-	3403	3146	ENSOARG00000009189;	intron_4:49960901-49964047,;	PGN,PGA	3,3	169164	DDI2
oar_circ_0000974	chr12	49960772	49972664	-	11892	11378	ENSOARG00000009189;	exon_3:49969689-49969926,intron_4:49960901-49964047,intron_7:49969926-49972534,intron_6:49967909-49969689,intron_5:49964175-49967782,;	PGN,PGA	5,4	650478	DDI2
oar_circ_0000975	chr12	49967782	49972664	-	4882	4625	ENSOARG00000009189;	exon_3:49969689-49969926,intron_6:49967909-49969689,intron_7:49969926-49972534,;	PGN	3	352	DDI2
oar_circ_0000976	chr12	49967889	49968212	-	323	323	ENSOARG00000009189;	intron_6:49967909-49969689,;	PGA	2	5	DDI2
oar_circ_0000977	chr12	50030459	50032804	-	2345	2214	ENSOARG00000009524;	exon_8:50030459-50030643,intron_9:50030643-50032673,;	PGN,PGA	3,8	19,22	DNAJC16
oar_circ_0000978	chr12	50032673	50042888	-	10215	9820	ENSOARG00000009524;	intron_11:50039183-50040421,intron_10:50032804-50039024,intron_12:50040526-50042703,exon_4:50042703-50042888,;	PGN	5	93	DNAJC16
oar_circ_0000979	chr12	50039024	50042888	-	3864	3600	ENSOARG00000009524;	exon_4:50042703-50042888,intron_11:50039183-50040421,intron_12:50040526-50042703,;	PGN,PGA	3,5	45,63	DNAJC16
oar_circ_0000980	chr12	50039024	50053860	-	14836	14572	ENSOARG00000009524;	exon_3:50053520-50053860,exon_4:50042703-50042888,intron_12:50040526-50042703,intron_13:50042888-50053520,intron_11:50039183-50040421,;	PGN	8	325	DNAJC16
oar_circ_0000981	chr12	50042703	50053860	-	11157	11157	ENSOARG00000009524;	intron_13:50042888-50053520,exon_4:50042703-50042888,exon_3:50053520-50053860,;	PGN,PGA	3,3	288303	DNAJC16
oar_circ_0000982	chr12	50042703	50055223	-	12520	12453	ENSOARG00000009524;	intron_13:50042888-50053520,exon_4:50042703-50042888,intron_14:50053860-50055156,exon_3:50053520-50053860,;	PGN	2	302	DNAJC16
oar_circ_0000983	chr12	50053218	50059807	-	6589	6589	ENSOARG00000009524;	intron_14:50053860-50055156,intron_13:50042888-50053520,exon_1:50059622-50059807,exon_3:50053520-50053860,intron_15:50055223-50059622,;	PGA	3	205	DNAJC16
oar_circ_0000984	chr12	50053520	50055223	-	1703	1636	ENSOARG00000009524;	intron_14:50053860-50055156,exon_3:50053520-50053860,;	PGA	4	69	DNAJC16
oar_circ_0000985	chr12	50053520	50059807	-	6287	6220	ENSOARG00000009524;	exon_1:50059622-50059807,intron_14:50053860-50055156,intron_15:50055223-50059622,exon_3:50053520-50053860,;	PGN	2	179	DNAJC16
oar_circ_0000986	chr12	50069532	50069929	+	397	397	ENSOARG00000009701;	exon_2:50069532-50069929,;	PGA	3	79	CASP9
oar_circ_0000987	chr12	50075773	50082572	+	6799	6451	ENSOARG00000009701;	exon_7:50081667-50081847,intron_7:50081847-50082462,intron_5:50076671-50077831,intron_4:50075950-50076581,intron_6:50077979-50081667,exon_4:50075773-50075950,;	PGN	4	81	CASP9
oar_circ_0000988	chr12	50165699	50168691	-	2992	2641	ENSOARG00000010217;	intron_6:50165795-50167767,intron_7:50167892-50168561,;	PGA	4	9	FHAD1
oar_circ_0000989	chr12	50165699	50172443	-	6744	6260	ENSOARG00000010217;	intron_7:50167892-50168561,intron_6:50165795-50167767,intron_8:50168691-50172310,;	PGA	2	12	FHAD1
oar_circ_0000990	chr12	50242763	50246619	-	3856	3746	ENSOARG00000010217;	exon_3:50242763-50243000,intron_29:50243000-50246509,;	PGN	3	12	FHAD1
oar_circ_0000991	chr12	5114163	5115308	+	1145	1145	--	--	PGN	2	0	--
oar_circ_0000992	chr12	51868162	51878717	-	10555	10442	ENSOARG00000010675;	intron_4:51872437-51878606,exon_8:51868162-51871902,exon_7:51871904-51872437,;	PGN	3	578	PRDM2
oar_circ_0000993	chr12	51913748	51925875	-	12127	11905	ENSOARG00000010675;	intron_9:51924165-51925757,intron_8:51913901-51924061,exon_3:51913748-51913901,;	PGA	2	92	PRDM2
oar_circ_0000994	chr12	51913748	51943242	-	29494	11905	ENSOARG00000010675;	exon_3:51913748-51913901,intron_9:51924165-51925757,intron_8:51913901-51924061,;	PGA	3	92	PRDM2
oar_circ_0000995	chr12	5239066	5282752	+	43686	43125	ENSOARG00000008788;	intron_2:5241318-5255763,intron_1:5239146-5241229,intron_5:5263338-5277932,intron_7:5279313-5282657,intron_3:5255789-5260196,intron_6:5278010-5279229,intron_4:5260245-5263278,;	PGA	6	978	KCNT2
oar_circ_0000996	chr12	52801384	52803371	-	1987	1923	ENSOARG00000011723;	intron_2:52801448-52803154,exon_2:52803154-52803371,;	PGN	2	6	AADACL3
oar_circ_0000997	chr12	52937321	52943967	-	6646	6646	--	--	PGN,PGA	19,40	0,0	--
oar_circ_0000998	chr12	52942499	52943967	-	1468	1468	--	--	PGN,PGA	3,10	0,0	--
oar_circ_0000999	chr12	5311555	5311967	+	412	412	ENSOARG00000008788;	intron_8:5282752-5325982,;	PGN	2	3	KCNT2
oar_circ_0001000	chr12	53242412	53257488	+	15076	14268	ENSOARG00000012642;	exon_14:53256965-53257184,exon_10:53244132-53244312,intron_10:53244312-53245639,intron_9:53243369-53244132,intron_13:53252195-53256965,intron_12:53248602-53252042,intron_8:53242519-53243296,intron_11:53245747-53248539,;	PGN	2	55	DARS2
oar_circ_0001001	chr12	53334450	53339026	-	4576	4576	ENSOARG00000013011;	exon_13:53334450-53334603,intron_7:53334603-53338858,exon_12:53338858-53339026,;	PGN	2	77	RC3H1
oar_circ_0001002	chr12	53356765	53359372	-	2607	2486	ENSOARG00000013011;	intron_17:53358884-53359251,exon_5:53356765-53356966,exon_3:53358644-53358884,intron_16:53358276-53358644,intron_15:53356966-53358100,exon_4:53358100-53358276,;	PGN,PGA	9,9	102108	RC3H1
oar_circ_0001003	chr12	53581224	53583161	+	1937	364	ENSOARG00000013220;	exon_2:53582968-53583161,exon_1:53581224-53581395,;	PGA	2	34	RABGAP1L
oar_circ_0001004	chr12	53592519	53607078	+	14559	12377	ENSOARG00000013220;	exon_4:53597661-53597836,exon_3:53592519-53592730,intron_3:53592730-53597661,intron_4:53597836-53604896,;	PGN	2	110	RABGAP1L
oar_circ_0001005	chr12	53597661	53607078	+	9417	9306	ENSOARG00000013220;	exon_5:53604896-53605054,intron_4:53597836-53604896,intron_5:53605054-53606967,exon_4:53597661-53597836,;	PGA	2	79	RABGAP1L
oar_circ_0001006	chr12	53604896	53676565	+	71669	71246	ENSOARG00000013220;	intron_6:53607078-53639830,intron_8:53645321-53649089,exon_5:53604896-53605054,intron_5:53605054-53606967,exon_9:53649089-53649256,intron_7:53639897-53645218,intron_9:53649256-53676423,;	PGN,PGA	10,11	135111	RABGAP1L
oar_circ_0001007	chr12	53604991	53649256	+	44265	42008	ENSOARG00000013220;	intron_8:53645321-53649089,exon_9:53649089-53649256,intron_7:53639897-53645218,intron_6:53607078-53639830,;	PGN	5	95	RABGAP1L
oar_circ_0001008	chr12	53639830	53649256	+	9426	9256	ENSOARG00000013220;	exon_9:53649089-53649256,intron_7:53639897-53645218,intron_8:53645321-53649089,;	PGN,PGA	4,4	27,29	RABGAP1L
oar_circ_0001009	chr12	53639830	53676565	+	36735	36423	ENSOARG00000013220;	exon_9:53649089-53649256,intron_9:53649256-53676423,intron_7:53639897-53645218,intron_8:53645321-53649089,;	PGN	4	67	RABGAP1L
oar_circ_0001010	chr12	53745623	53746780	+	1157	1157	ENSOARG00000013220;	intron_12:53723792-53915815,;	PGA	2	6	RABGAP1L
oar_circ_0001011	chr12	54205879	54228323	+	22444	22072	ENSOARG00000013220;	exon_25:54226566-54228323,intron_21:54216655-54219160,intron_20:54205990-54216550,intron_24:54225254-54226566,exon_24:54225056-54225254,intron_23:54222722-54225056,intron_22:54219244-54222650,;	PGA	3	497	RABGAP1L
oar_circ_0001012	chr12	5439465	5464081	+	24616	24375	ENSOARG00000008788;	intron_20:5439679-5444571,intron_22:5451552-5463946,exon_20:5439465-5439679,intron_21:5444677-5451379,exon_22:5451379-5451552,;	PGN,PGA	3,3	340304	KCNT2
oar_circ_0001013	chr12	5503841	5506906	+	3065	2750	ENSOARG00000008788;	intron_25:5503943-5505649,intron_26:5505733-5506777,;	PGN,PGA	2,6	14,4	KCNT2
oar_circ_0001014	chr12	5503841	5523415	+	19574	19333	ENSOARG00000008788;	intron_26:5505733-5506777,intron_27:5506906-5523188,exon_28:5523188-5523489,intron_25:5503943-5505649,;	PGN	2	158	KCNT2
oar_circ_0001015	chr12	5503841	5523489	+	19648	19333	ENSOARG00000008788;	exon_28:5523188-5523489,intron_25:5503943-5505649,intron_26:5505733-5506777,intron_27:5506906-5523188,;	PGN	2	174	KCNT2
oar_circ_0001016	chr12	5505649	5506906	+	1257	1044	ENSOARG00000008788;	intron_26:5505733-5506777,;	PGN	4	1	KCNT2
oar_circ_0001017	chr12	55270113	55276851	-	6738	6549	ENSOARG00000014362;	intron_2:55273819-55276733,exon_18:55270059-55270274,intron_1:55270274-55273694,;	PGN,PGA	3,9	71,63	RFWD2
oar_circ_0001018	chr12	55303881	55313837	-	9956	9504	ENSOARG00000014362;	intron_4:55303998-55309868,intron_5:55309950-55310832,intron_6:55310941-55313693,;	PGN,PGA	2,6	40,24	RFWD2
oar_circ_0001019	chr12	55343201	55347754	-	4553	4302	ENSOARG00000014362;	intron_8:55343337-55347639,;	PGN	3	26	RFWD2
oar_circ_0001020	chr12	55343201	55361714	-	18513	18207	ENSOARG00000014362;	intron_8:55343337-55347639,intron_9:55347754-55361659,;	PGA	2	133	RFWD2
oar_circ_0001021	chr12	55343201	55361717	-	18516	18207	ENSOARG00000014362;	intron_8:55343337-55347639,intron_9:55347754-55361659,;	PGN,PGA	20,22	138133	RFWD2
oar_circ_0001022	chr12	55343201	55378118	-	34917	34471	ENSOARG00000014362;	intron_8:55343337-55347639,intron_11:55374771-55378058,intron_10:55361717-55374694,intron_9:55347754-55361659,;	PGA	7	295	RFWD2
oar_circ_0001023	chr12	55404305	55414729	-	10424	10129	ENSOARG00000014362;	intron_14:55404425-55405092,intron_15:55405169-55414631,;	PGN	4	40	RFWD2
oar_circ_0001024	chr12	55404305	55424229	-	19924	19569	ENSOARG00000014362;	intron_14:55404425-55405092,intron_16:55414729-55424169,intron_15:55405169-55414631,;	PGN,PGA	4,6	162145	RFWD2
oar_circ_0001025	chr12	55913062	55917403	+	4341	4120	ENSOARG00000014745;	intron_8:55913191-55917311,;	PGN	2	5	PAPPA2
oar_circ_0001026	chr12	55913062	55922763	+	9701	9480	ENSOARG00000014745;	exon_10:55922569-55922763,intron_8:55913191-55917311,intron_9:55917403-55922569,;	PGA	2	17	PAPPA2
oar_circ_0001027	chr12	55948753	55949310	+	557	220	ENSOARG00000014745;	exon_13:55949090-55949310,;	PGN,PGA	3,4	4,5	PAPPA2
oar_circ_0001028	chr12	55976943	55982330	+	5387	3531	ENSOARG00000014745;	exon_14:55976943-55977115,intron_14:55977115-55980474,;	PGN	2	5	PAPPA2
oar_circ_0001029	chr12	56271879	56292358	-	20479	20139	ENSOARG00000015182;	exon_5:56283682-56283832,intron_20:56289984-56291964,exon_2:56291964-56292358,intron_17:56282338-56283682,intron_16:56271964-56282170,intron_18:56283832-56288504,exon_6:56282170-56282338,intron_19:56288612-56289837,;	PGA	9	87	ASTN1
oar_circ_0001030	chr12	56282170	56292358	-	10188	9933	ENSOARG00000015182;	exon_2:56291964-56292358,intron_17:56282338-56283682,intron_18:56283832-56288504,exon_6:56282170-56282338,exon_5:56283682-56283832,intron_20:56289984-56291964,intron_19:56288612-56289837,;	PGA	3	44	ASTN1
oar_circ_0001031	chr12	56582316	56584244	+	1928	400	ENSOARG00000015336;	exon_4:56584035-56584244,exon_3:56582316-56582507,;	PGN	6	16	BRINP2
oar_circ_0001032	chr12	57418313	57423509	-	5196	4719	ENSOARG00000015547;	intron_12:57420264-57422075,intron_13:57422187-57423391,intron_11:57418454-57420158,;	PGN,PGA	2,5	21,11	SEC16B
oar_circ_0001033	chr12	57779683	57792251	+	12568	12313	ENSOARG00000015973;	intron_2:57779811-57792124,;	PGN	7	65	RASAL2
oar_circ_0001034	chr12	57933357	57936888	+	3531	2737	ENSOARG00000015973;	exon_8:57934006-57934561,intron_8:57934561-57936743,;	PGN,PGA	4,2	104,83	RASAL2
oar_circ_0001035	chr12	58253668	58261056	+	7388	7087	ENSOARG00000016177;	intron_1:58253813-58259556,intron_2:58259661-58261005,;	PGN	2	14	RALGPS2
oar_circ_0001036	chr12	58259556	58277468	+	17912	16328	ENSOARG00000016177;	intron_3:58261056-58277384,;	PGN,PGA	2,2	29,31	RALGPS2
oar_circ_0001037	chr12	58277384	58295746	+	18362	17968	ENSOARG00000016177;	intron_6:58290807-58295619,intron_5:58286328-58290714,intron_4:58277468-58286238,;	PGN,PGA	2,5	45,31	RALGPS2
oar_circ_0001038	chr12	58474385	58474888	+	503	503	ENSOARG00000016354;	exon_2:58474385-58474888,;	PGA	2	296	FAM20B
oar_circ_0001039	chr12	58474385	58484409	+	10024	9827	ENSOARG00000016354;	intron_3:58480503-58484299,intron_2:58474888-58480416,exon_2:58474385-58474888,;	PGA	7	357	FAM20B
oar_circ_0001040	chr12	58474385	58499336	+	24951	24477	ENSOARG00000016354;	intron_2:58474888-58480416,exon_2:58474385-58474888,intron_6:58497590-58499276,intron_3:58480503-58484299,intron_4:58484409-58497009,exon_5:58497009-58497181,exon_6:58497398-58497590,;	PGN	3	519	FAM20B
oar_circ_0001041	chr12	58541409	58541951	+	542	542	--	--	PGA	3	0	--
oar_circ_0001042	chr12	58549446	58549772	-	326	326	--	--	PGN	2	0	--
oar_circ_0001043	chr12	58741068	58749382	+	8314	6634	ENSOARG00000016678;	intron_12:58746119-58747369,intron_11:58744763-58746021,intron_10:58743633-58744633,intron_8:58741147-58743223,intron_13:58747468-58748518,;	PGN	2	51	SOAT1
oar_circ_0001044	chr12	58747369	58749382	+	2013	1050	ENSOARG00000016678;	intron_13:58747468-58748518,;	PGN	3	13	SOAT1
oar_circ_0001045	chr12	59138446	59138632	-	186	186	ENSOARG00000017734;	intron_4:59126784-59139959,;	PGN	2	30	TOR1AIP2
oar_circ_0001046	chr12	59259959	59265726	+	5767	5495	ENSOARG00000017949;	exon_4:59265566-59265726,intron_3:59264725-59265566,intron_1:59260069-59261093,intron_2:59261140-59264610,;	PGA	2	174	CEP350
oar_circ_0001047	chr12	59259983	59265726	+	5743	5495	ENSOARG00000017949;	intron_2:59261140-59264610,intron_1:59260069-59261093,intron_3:59264725-59265566,exon_4:59265566-59265726,;	PGN,PGA	26,55	156174	CEP350
oar_circ_0001048	chr12	59265566	59274547	+	8981	8867	ENSOARG00000017949;	intron_5:59270646-59274433,intron_4:59265726-59270017,exon_4:59265566-59265726,exon_5:59270017-59270646,;	PGA	2	637	CEP350
oar_circ_0001049	chr12	59270023	59287647	+	17624	17133	ENSOARG00000017949;	intron_7:59278329-59284725,intron_5:59270646-59274433,exon_5:59270017-59270646,intron_8:59284872-59286088,intron_6:59274547-59278215,exon_9:59286088-59286747,intron_9:59286747-59287525,;	PGA	3	1053	CEP350
oar_circ_0001050	chr12	59278215	59287647	+	9432	9049	ENSOARG00000017949;	intron_8:59284872-59286088,intron_7:59278329-59284725,exon_9:59286088-59286747,intron_9:59286747-59287525,;	PGN	2	353	CEP350
oar_circ_0001051	chr12	59293376	59310447	+	17071	17071	ENSOARG00000017949;	intron_13:59296104-59306416,intron_15:59309839-59310283,exon_14:59306416-59306603,exon_13:59295943-59296104,intron_14:59306603-59309624,exon_16:59310283-59310447,exon_12:59293376-59293527,intron_12:59293527-59295943,exon_15:59309624-59309839,;	PGA	3	365	CEP350
oar_circ_0001052	chr12	59309624	59318925	+	9301	8321	ENSOARG00000017949;	intron_18:59314780-59317861,intron_19:59317998-59318802,exon_16:59310283-59310447,exon_15:59309624-59309839,intron_16:59310447-59314060,intron_15:59309839-59310283,;	PGA	2	135	CEP350
oar_circ_0001053	chr12	59336967	59339304	+	2337	2190	ENSOARG00000017949;	intron_25:59337114-59339146,exon_26:59339146-59339304,;	PGN	2	14	CEP350
oar_circ_0001054	chr12	59368173	59371098	+	2925	2705	ENSOARG00000017949;	intron_31:59368310-59371015,;	PGN,PGA	6,3	43,50	CEP350
oar_circ_0001055	chr12	59516132	59525103	+	8971	8612	ENSOARG00000018191;	exon_3:59516132-59516335,exon_4:59524417-59524572,exon_5:59524931-59525103,intron_3:59516335-59524417,;	PGN	2	14	LHX4
oar_circ_0001056	chr12	60036369	60044138	+	7769	7596	ENSOARG00000018286;	intron_9:60036913-60042406,intron_10:60042578-60043931,exon_8:60036369-60036560,exon_10:60042406-60042578,exon_9:60036733-60036913,exon_11:60043931-60044138,;	PGN,PGA	26,21	223157	XPR1
oar_circ_0001057	chr12	60797141	60800264	+	3123	2866	ENSOARG00000018609;	intron_5:60797245-60798366,exon_7:60800082-60800264,intron_6:60798519-60800082,;	PGA	2	6	CACNA1E
oar_circ_0001058	chr12	61583206	61584564	-	1358	1358	ENSOARG00000018757;	intron_1:61575897-61583748,exon_1:61583748-61584551,;	PGN	2	909	GLUL
oar_circ_0001059	chr12	62163459	62163648	-	189	189	--	--	PGN	2	0	--
oar_circ_0001060	chr12	62264045	62273974	+	9929	8877	ENSOARG00000019180;	intron_17:62264224-62265316,exon_17:62264045-62264224,intron_20:62268764-62270559,intron_18:62265473-62268041,exon_19:62268041-62268247,intron_22:62271356-62273442,intron_19:62268247-62268684,intron_21:62270697-62271211,;	PGN	2	82	LAMC1
oar_circ_0001061	chr12	62270559	62275141	+	4582	3767	ENSOARG00000019180;	exon_25:62274941-62275141,intron_24:62273974-62274941,intron_21:62270697-62271211,intron_22:62271356-62273442,;	PGN,PGA	3,6	26,17	LAMC1
oar_circ_0001062	chr12	62270559	62276547	+	5988	5173	ENSOARG00000019180;	intron_21:62270697-62271211,exon_25:62274941-62275141,exon_26:62276388-62276547,intron_25:62275141-62276388,intron_24:62273974-62274941,intron_22:62271356-62273442,;	PGN	3	29	LAMC1
oar_circ_0001063	chr12	62353889	62362536	+	8647	8152	ENSOARG00000000744;	intron_6:62360771-62362346,intron_4:62356421-62359706,intron_5:62359843-62360648,exon_7:62362346-62362536,intron_3:62354025-62356322,;	PGA	4	41	LAMC2
oar_circ_0001064	chr12	62359706	62362536	+	2830	2570	ENSOARG00000000744;	intron_5:62359843-62360648,exon_7:62362346-62362536,intron_6:62360771-62362346,;	PGA	2	26	LAMC2
oar_circ_0001065	chr12	62379727	62380383	+	656	656	ENSOARG00000000744;	intron_13:62379884-62380177,exon_13:62379727-62379884,exon_14:62380177-62380383,;	PGN,PGA	13,25	20,39	LAMC2
oar_circ_0001066	chr12	62387179	62389374	+	2195	2002	ENSOARG00000000744;	exon_21:62389022-62389181,exon_20:62387179-62387379,intron_20:62387379-62389022,;	PGA	2	32	LAMC2
oar_circ_0001067	chr12	62420257	62426407	-	6150	5938	ENSOARG00000000968;	intron_5:62425196-62426326,intron_4:62420334-62425142,;	PGN,PGA	8,6	115,80	NMNAT2
oar_circ_0001068	chr12	62658559	62662911	+	4352	4069	ENSOARG00000001352;	intron_3:62661071-62662778,intron_2:62658591-62660953,;	PGN,PGA	3,2	128140	SMG7
oar_circ_0001069	chr12	62678712	62679379	+	667	667	ENSOARG00000001352;	intron_9:62678875-62679222,exon_10:62679222-62679379,exon_9:62678712-62678875,;	PGN,PGA	3,8	5,5	SMG7
oar_circ_0001070	chr12	63017912	63035753	+	17841	17475	ENSOARG00000002070;	intron_8:63021892-63025259,intron_10:63032617-63035666,exon_7:63017912-63018128,intron_9:63025344-63032527,intron_7:63018128-63021788,;	PGN,PGA	4,3	88101	RGL1
oar_circ_0001071	chr12	63017912	63039787	+	21875	21354	ENSOARG00000002070;	intron_8:63021892-63025259,intron_10:63032617-63035666,intron_12:63037461-63039665,exon_7:63017912-63018128,intron_9:63025344-63032527,intron_7:63018128-63021788,intron_11:63035753-63037428,;	PGA	3	143	RGL1
oar_circ_0001072	chr12	63047257	63051418	+	4161	4161	ENSOARG00000002070;	exon_15:63047257-63047444,exon_16:63051163-63051418,intron_15:63047444-63051163,;	PGA	2	45	RGL1
oar_circ_0001073	chr12	63726394	63754118	+	27724	27473	ENSOARG00000002600;	intron_3:63726471-63734378,intron_4:63734439-63754005,;	PGN	3	242	C1orf21
oar_circ_0001074	chr12	63838568	63848985	-	10417	10417	ENSOARG00000002779;	exon_18:63843603-63843769,exon_14:63848819-63848985,intron_5:63847542-63848419,intron_4:63845268-63847388,intron_6:63848574-63848819,intron_3:63843769-63845076,exon_15:63848419-63848574,exon_16:63847388-63847542,exon_17:63845076-63845268,intron_2:63838754-63843603,exon_19:63838568-63838754,;	PGA	2	253	EDEM3
oar_circ_0001075	chr12	63862445	63870203	-	7758	7404	ENSOARG00000002779;	intron_15:63868973-63870090,intron_13:63862551-63865019,exon_6:63868819-63868973,intron_14:63865154-63868819,;	PGN	8	136	EDEM3
oar_circ_0001076	chr12	63862445	63875400	-	12955	12460	ENSOARG00000002779;	intron_17:63874758-63875299,intron_13:63862551-63865019,intron_15:63868973-63870090,intron_16:63870203-63874718,exon_6:63868819-63868973,intron_14:63865154-63868819,;	PGN	2	269	EDEM3
oar_circ_0001077	chr12	63868819	63870203	-	1384	1271	ENSOARG00000002779;	exon_6:63868819-63868973,intron_15:63868973-63870090,;	PGA	2	22	EDEM3
oar_circ_0001078	chr12	63868819	63875400	-	6581	6327	ENSOARG00000002779;	exon_6:63868819-63868973,intron_16:63870203-63874718,intron_17:63874758-63875299,intron_15:63868973-63870090,;	PGN,PGA	7,7	156192	EDEM3
oar_circ_0001079	chr12	63950087	63957275	-	7188	6804	ENSOARG00000003263;	intron_10:63950673-63957159,intron_9:63950250-63950568,;	PGN	2	64	FAM129A
oar_circ_0001080	chr12	64231122	64247269	-	16147	15523	ENSOARG00000003786;	exon_8:64233321-64233571,exon_10:64231122-64231313,intron_12:64241889-64245279,intron_11:64240253-64241824,intron_10:64238737-64240123,intron_6:64231313-64232707,intron_8:64233571-64238057,intron_13:64245393-64247158,intron_7:64232920-64233321,exon_9:64232707-64232920,intron_9:64238137-64238613,;	PGN,PGA	5,4	405489	TRMT1L
oar_circ_0001081	chr12	64284891	64317620	+	32729	32069	ENSOARG00000004156;	exon_17:64305155-64305343,exon_14:64294832-64294996,intron_13:64293360-64294832,intron_15:64296238-64301217,intron_14:64294996-64296099,intron_12:64284985-64293214,intron_17:64305343-64317488,intron_16:64301366-64305155,;	PGN,PGA	10,7	137103	SWT1
oar_circ_0001082	chr12	64293214	64305343	+	12129	11695	ENSOARG00000004156;	intron_14:64294996-64296099,intron_16:64301366-64305155,exon_17:64305155-64305343,intron_13:64293360-64294832,exon_14:64294832-64294996,intron_15:64296238-64301217,;	PGN	5	62	SWT1
oar_circ_0001083	chr12	64368718	64370613	-	1895	1565	ENSOARG00000004429;	exon_1:64370391-64370613,intron_12:64369089-64369310,intron_13:64369439-64370391,exon_3:64368919-64369089,;	PGN,PGA	5,5	146105	IVNS1ABP
oar_circ_0001084	chr12	65491418	65502554	-	11136	10500	ENSOARG00000006631;	intron_2:65491514-65493858,intron_6:65498821-65502459,intron_5:65497300-65498714,intron_3:65493977-65496924,exon_48:65496924-65497081,;	PGA	2	186	TPR
oar_circ_0001085	chr12	65496924	65497300	-	376	157	ENSOARG00000006631;	exon_48:65496924-65497081,;	PGN	3	6	TPR
oar_circ_0001086	chr12	65525862	65526597	-	735	594	ENSOARG00000006631;	intron_25:65526010-65526419,exon_26:65526419-65526604,;	PGN	2	22	TPR
oar_circ_0001087	chr12	65561894	65572639	+	10745	10064	ENSOARG00000007338;	intron_5:65569370-65570137,intron_6:65570278-65571638,intron_3:65565367-65567920,intron_2:65562029-65565271,intron_7:65571734-65572570,intron_4:65568027-65569333,;	PGA	6	129	C1orf27
oar_circ_0001088	chr12	65567920	65570278	+	2358	2073	ENSOARG00000007338;	intron_4:65568027-65569333,intron_5:65569370-65570137,;	PGN	2	39	C1orf27
oar_circ_0001089	chr12	65578653	65582737	+	4084	3993	ENSOARG00000007338;	intron_10:65578744-65582551,exon_11:65582551-65582737,;	PGN,PGA	27,46	100136	C1orf27
oar_circ_0001090	chr12	67358209	67358754	+	545	545	--	--	PGN	4	0	--
oar_circ_0001091	chr12	67382822	67396740	-	13918	13557	ENSOARG00000009207;	intron_10:67386461-67396676,intron_8:67382947-67383664,intron_9:67383725-67386350,;	PGA	2	58	-
oar_circ_0001092	chr12	67696151	67711004	-	14853	14747	ENSOARG00000009324;	exon_2:67709210-67711004,intron_2:67696346-67702288,exon_4:67696151-67696346,intron_3:67702394-67709210,;	PGN,PGA	6,5	228203	PROX1
oar_circ_0001093	chr12	68519034	68549903	-	30869	30595	ENSOARG00000009437;	intron_6:68519167-68520365,intron_7:68520413-68549810,;	PGN,PGA	4,4	277233	RPS6KC1
oar_circ_0001094	chr12	68546993	68549903	-	2910	2910	ENSOARG00000009437;	intron_7:68520413-68549810,;	PGA	2	33	RPS6KC1
oar_circ_0001095	chr12	68561858	68650271	-	88413	87966	ENSOARG00000009437;	intron_11:68613080-68624137,intron_12:68624253-68650150,intron_10:68598770-68612986,intron_9:68561974-68598407,exon_6:68598407-68598770,;	PGA	12	781	RPS6KC1
oar_circ_0001096	chr12	68598407	68613080	-	14673	14579	ENSOARG00000009437;	exon_6:68598407-68598770,intron_10:68598770-68612986,;	PGN,PGA	4,3	272263	RPS6KC1
oar_circ_0001097	chr12	68598407	68624253	-	25846	25636	ENSOARG00000009437;	intron_11:68613080-68624137,exon_6:68598407-68598770,intron_10:68598770-68612986,;	PGA	6	340	RPS6KC1
oar_circ_0001098	chr12	68598407	68650271	-	51864	51533	ENSOARG00000009437;	intron_10:68598770-68612986,exon_6:68598407-68598770,intron_11:68613080-68624137,intron_12:68624253-68650150,;	PGN,PGA	60,66	615572	RPS6KC1
oar_circ_0001099	chr12	68612986	68624253	-	11267	11057	ENSOARG00000009437;	intron_11:68613080-68624137,;	PGN	2	78	RPS6KC1
oar_circ_0001100	chr12	68612986	68650271	-	37285	36954	ENSOARG00000009437;	intron_11:68613080-68624137,intron_12:68624253-68650150,;	PGN,PGA	30,60	343309	RPS6KC1
oar_circ_0001101	chr12	68713531	68720208	+	6677	6422	ENSOARG00000009633;	intron_4:68713788-68714691,exon_6:68716250-68716672,exon_4:68713531-68713788,intron_6:68716672-68717566,intron_7:68717693-68718084,exon_9:68720044-68720208,intron_5:68714761-68716250,intron_8:68718142-68720044,;	PGN,PGA	2,11	892956	ANGEL2
oar_circ_0001102	chr12	68716250	68720208	+	3958	3773	ENSOARG00000009633;	intron_8:68718142-68720044,exon_9:68720044-68720208,intron_7:68717693-68718084,exon_6:68716250-68716672,intron_6:68716672-68717566,;	PGN,PGA	222203	591565	ANGEL2
oar_circ_0001103	chr12	68716250	68720705	+	4455	4455	ENSOARG00000009633;	exon_9:68720044-68720208,intron_9:68720208-68796537,intron_8:68718142-68720044,intron_7:68717693-68718084,exon_6:68716250-68716672,intron_6:68716672-68717566,;	PGA	2	580	ANGEL2
oar_circ_0001104	chr12	68810373	68825160	-	14787	13783	ENSOARG00000009952;	intron_4:68810808-68811305,intron_7:68813880-68818899,intron_8:68819040-68825015,intron_6:68813159-68813812,intron_5:68811416-68813055,;	PGN	2	224	FLVCR1
oar_circ_0001105	chr12	69638335	69666686	+	28351	27745	ENSOARG00000011102;	intron_8:69654564-69660999,intron_6:69638535-69639139,intron_12:69665608-69666479,intron_9:69661134-69662467,exon_13:69666479-69666686,exon_11:69663634-69663874,intron_10:69662565-69663634,intron_7:69639262-69654446,exon_6:69638329-69638535,intron_11:69663874-69665470,;	PGN,PGA	3,3	205220	INTS7
oar_circ_0001106	chr12	69654446	69666686	+	12240	11751	ENSOARG00000011102;	exon_11:69663634-69663874,intron_9:69661134-69662467,intron_10:69662565-69663634,exon_13:69666479-69666686,intron_8:69654564-69660999,intron_12:69665608-69666479,intron_11:69663874-69665470,;	PGN	2	123	INTS7
oar_circ_0001107	chr12	69677573	69679773	+	2200	2027	ENSOARG00000011102;	exon_14:69677573-69677768,intron_14:69677768-69678372,intron_15:69678476-69679704,;	PGN	2	33	INTS7
oar_circ_0001108	chr12	69677573	69688848	+	11275	10870	ENSOARG00000011102;	intron_18:69687316-69688662,exon_14:69677573-69677768,intron_16:69679773-69683783,intron_15:69678476-69679704,intron_14:69677768-69678372,intron_17:69683916-69687217,exon_19:69688662-69688848,;	PGA	2	170	INTS7
oar_circ_0001109	chr12	69817014	69828988	+	11974	11632	ENSOARG00000011368;	intron_6:69825535-69828861,exon_6:69825261-69825535,intron_4:69817133-69822448,intron_5:69822544-69825261,;	PGN,PGA	4,2	89,99	LPGAT1
oar_circ_0001110	chr12	70138520	70138685	+	165	165	--	--	PGA	2	0	--
oar_circ_0001111	chr12	70218260	70237571	-	19311	19029	ENSOARG00000011913;	intron_5:70222016-70234853,exon_7:70221797-70222016,intron_4:70218338-70221797,intron_7:70235931-70237409,exon_4:70237409-70237571,intron_6:70234932-70235806,;	PGN	2	3807	RCOR3
oar_circ_0001112	chr12	70234853	70242580	-	7727	7392	ENSOARG00000011913;	intron_7:70235931-70237409,intron_9:70239914-70242502,intron_8:70237571-70239861,intron_6:70234932-70235806,exon_4:70237409-70237571,;	PGA	2	181	RCOR3
oar_circ_0001113	chr12	70239861	70242580	-	2719	2588	ENSOARG00000011913;	intron_9:70239914-70242502,;	PGN,PGA	5,3	64,94	RCOR3
oar_circ_0001114	chr12	70743092	70744603	-	1511	1511	--	--	PGN	2	0	--
oar_circ_0001115	chr12	70866475	70866677	-	202	202	ENSOARG00000012227;	exon_10:70866475-70866677,;	PGN	2	2	HHAT
oar_circ_0001116	chr12	71344495	71345027	-	532	532	ENSOARG00000012287;	intron_2:71305973-71359640,;	PGA	2	6	SYT14
oar_circ_0001117	chr12	71359640	71436708	-	77068	77068	ENSOARG00000012287;	exon_3:71429666-71429882,exon_5:71359640-71360090,intron_5:71429882-71436543,intron_3:71360090-71365171,exon_2:71436543-71436708,exon_4:71365171-71365443,intron_4:71365443-71429666,;	PGN,PGA	22,14	10381230	SYT14
oar_circ_0001118	chr12	71429666	71436708	-	7042	7042	ENSOARG00000012287;	exon_3:71429666-71429882,intron_5:71429882-71436543,exon_2:71436543-71436708,;	PGN,PGA	65,38	370436	SYT14
oar_circ_0001119	chr12	71429666	71451099	-	21433	7042	ENSOARG00000012287;	exon_3:71429666-71429882,intron_5:71429882-71436543,exon_2:71436543-71436708,;	PGA	3	436	SYT14
oar_circ_0001120	chr12	71429666	71451160	-	21494	7042	ENSOARG00000012287;	exon_2:71436543-71436708,exon_3:71429666-71429882,intron_5:71429882-71436543,;	PGA	11	436	SYT14
oar_circ_0001121	chr12	71608353	71611831	-	3478	3438	ENSOARG00000012524;	exon_5:71608353-71608524,exon_4:71610217-71610458,intron_10:71610458-71611791,intron_9:71608524-71610217,;	PGA	2	31	DIEXF
oar_circ_0001122	chr12	71739629	71741759	-	2130	1644	ENSOARG00000013020;	intron_5:71740891-71741645,intron_4:71740056-71740760,exon_5:71739629-71739815,;	PGA	3	31	HSD11B1
oar_circ_0001123	chr12	73700482	73733887	-	33405	32549	ENSOARG00000013891;	exon_2:73733647-73733887,intron_3:73707525-73709005,intron_2:73706649-73707489,intron_4:73709056-73713047,intron_5:73713230-73722327,exon_6:73722327-73722525,intron_1:73700651-73706588,intron_7:73723504-73733194,intron_6:73722525-73723418,exon_7:73713047-73713230,;	PGA	4	862	-
oar_circ_0001124	chr12	74629369	74640629	-	11260	9314	ENSOARG00000015345;	intron_5:74630390-74631766,intron_7:74632600-74640538,;	PGA	4	22	DENND1B
oar_circ_0001125	chr12	74660084	74696043	-	35959	35482	ENSOARG00000015345;	intron_9:74660186-74673058,intron_11:74684922-74689540,intron_10:74673184-74684820,intron_12:74689586-74695942,;	PGN,PGA	15,8	273215	DENND1B
oar_circ_0001126	chr12	74673058	74689586	-	16528	16254	ENSOARG00000015345;	intron_11:74684922-74689540,intron_10:74673184-74684820,;	PGN	2	135	DENND1B
oar_circ_0001127	chr12	74673058	74696043	-	22985	22610	ENSOARG00000015345;	intron_10:74673184-74684820,intron_11:74684922-74689540,intron_12:74689586-74695942,;	PGN,PGA	3,11	202162	DENND1B
oar_circ_0001128	chr12	74684820	74696043	-	11223	10974	ENSOARG00000015345;	intron_12:74689586-74695942,intron_11:74684922-74689540,;	PGN	4	105	DENND1B
oar_circ_0001129	chr12	74695942	74722574	-	26632	26225	ENSOARG00000015345;	intron_16:74717888-74722493,intron_14:74713337-74716609,intron_13:74696043-74713226,intron_15:74716663-74717828,;	PGA	3	98	DENND1B
oar_circ_0001130	chr12	74722493	74741019	-	18526	18255	ENSOARG00000015345;	intron_18:74730549-74740899,intron_17:74722574-74730479,;	PGN	3	78	DENND1B
oar_circ_0001131	chr12	75234430	75242661	+	8231	7916	ENSOARG00000015482;	intron_3:75241054-75242550,intron_2:75234571-75240991,;	PGN,PGA	12,4	70,53	NEK7
oar_circ_0001132	chr12	77356584	77360839	-	4255	3735	ENSOARG00000016116;	exon_26:77360614-77360845,intron_3:77356659-77357568,intron_5:77358527-77360263,exon_27:77360263-77360445,intron_4:77357691-77358368,;	PGN	4	19	KIF14
oar_circ_0001133	chr12	77366771	77370846	-	4075	3057	ENSOARG00000016116;	intron_11:77367509-77369186,intron_12:77369313-77370693,;	PGN,PGA	15,5	18,7	KIF14
oar_circ_0001134	chr12	77543279	77557176	+	13897	13213	ENSOARG00000016523;	exon_3:77543279-77543441,intron_3:77543441-77546121,intron_4:77546205-77556576,;	PGN,PGA	17,7	227208	CAMSAP2
oar_circ_0001135	chr12	77958442	77960507	-	2065	2065	--	--	PGN	2	0	--
oar_circ_0001136	chr12	78076198	78078654	+	2456	2255	ENSOARG00000018421;	intron_3:78077700-78078483,intron_2:78076276-78077577,exon_4:78078483-78078654,;	PGN,PGA	36,46	135159	KDM5B
oar_circ_0001137	chr12	78091315	78093409	+	2094	1638	ENSOARG00000018421;	exon_11:78091930-78092112,exon_10:78091315-78091474,intron_11:78092112-78093246,exon_12:78093246-78093409,;	PGN	2	70	KDM5B
oar_circ_0001138	chr12	78099800	78106833	+	7033	6410	ENSOARG00000018421;	exon_19:78101966-78102322,intron_21:78106042-78106674,intron_19:78102322-78103500,exon_17:78101161-78101312,exon_22:78106674-78106833,intron_20:78103639-78105862,intron_18:78101544-78101966,intron_16:78100234-78101161,exon_15:78099800-78099982,exon_21:78105862-78106042,;	PGN	2	271	KDM5B
oar_circ_0001139	chr12	78335203	78342339	-	7136	2529	ENSOARG00000018514;	intron_2:78337738-78338588,intron_7:78340268-78341258,exon_10:78337201-78337408,intron_1:78337408-78337651,intron_4:78339220-78339459,;	PGN	2	19	-
oar_circ_0001140	chr12	914328	923947	+	9619	8058	ENSOARG00000001858;	exon_2:922515-922715,intron_1:915769-922515,intron_2:922715-923827,;	PGN	2	380	ZC3H11A
oar_circ_0001141	chr12	922515	923947	+	1432	1312	ENSOARG00000001858;	exon_2:922515-922715,intron_2:922715-923827,;	PGN,PGA	9,15	98116	ZC3H11A
oar_circ_0001142	chr13	1093246	1097216	+	3970	3655	ENSOARG00000009195;	intron_21:1096097-1097106,intron_20:1095205-1095992,exon_19:1093246-1093411,intron_19:1093411-1095105,;	PGN	3	17	PLCB1
oar_circ_0001143	chr13	1093246	1115194	+	21948	21446	ENSOARG00000009195;	intron_22:1097216-1109451,intron_24:1111519-1114974,intron_23:1109584-1111465,exon_19:1093246-1093411,exon_25:1114974-1115194,intron_19:1093411-1095105,intron_21:1096097-1097106,intron_20:1095205-1095992,;	PGN	6	75	PLCB1
oar_circ_0001144	chr13	1093246	1121560	+	28314	27812	ENSOARG00000009195;	intron_24:1111519-1114974,intron_25:1115194-1121379,intron_21:1096097-1097106,intron_23:1109584-1111465,intron_19:1093411-1095105,intron_20:1095205-1095992,intron_22:1097216-1109451,exon_26:1121379-1121560,exon_19:1093246-1093411,exon_25:1114974-1115194,;	PGN,PGA	5,4	87,78	PLCB1
oar_circ_0001145	chr13	10969124	10975876	-	6752	6394	ENSOARG00000013242;	intron_10:10972427-10975746,intron_8:10969285-10971227,exon_10:10969124-10969285,intron_9:10971345-10972317,;	PGN	2	8	PRKCQ
oar_circ_0001146	chr13	1141912	1143645	+	1733	1733	--	--	PGA	2	0	--
oar_circ_0001147	chr13	11457451	11486324	-	28873	28268	ENSOARG00000013446;	intron_9:11466556-11468326,intron_11:11474028-11486197,intron_10:11468369-11473914,intron_8:11463831-11466485,intron_7:11457561-11463691,;	PGA	6	147	SFMBT2
oar_circ_0001148	chr13	11486197	11491256	-	5059	4849	ENSOARG00000013446;	intron_12:11486324-11491173,;	PGN	4	49	SFMBT2
oar_circ_0001149	chr13	11486197	11529530	-	43333	42784	ENSOARG00000013446;	intron_13:11491256-11504059,intron_15:11505594-11529432,intron_12:11486324-11491173,intron_14:11504207-11505501,;	PGN,PGA	15,11	236212	SFMBT2
oar_circ_0001150	chr13	11504059	11505594	-	1535	1294	ENSOARG00000013446;	intron_14:11504207-11505501,;	PGN,PGA	9,3	0,2	SFMBT2
oar_circ_0001151	chr13	11504059	11529530	-	25471	25132	ENSOARG00000013446;	intron_15:11505594-11529432,intron_14:11504207-11505501,;	PGN,PGA	12,23	137119	SFMBT2
oar_circ_0001152	chr13	11504059	11540165	-	36106	35678	ENSOARG00000013446;	exon_5:11538162-11538409,intron_15:11505594-11529432,intron_17:11538409-11540076,intron_14:11504207-11505501,intron_16:11529530-11538162,;	PGA	5	271	SFMBT2
oar_circ_0001153	chr13	11529432	11540165	-	10733	10546	ENSOARG00000013446;	intron_16:11529530-11538162,intron_17:11538409-11540076,exon_5:11538162-11538409,;	PGN,PGA	26,22	150152	SFMBT2
oar_circ_0001154	chr13	11538162	11540165	-	2003	1914	ENSOARG00000013446;	intron_17:11538409-11540076,exon_5:11538162-11538409,;	PGN,PGA	4,3	63,83	SFMBT2
oar_circ_0001155	chr13	11589922	11599244	-	9322	9076	ENSOARG00000013446;	intron_19:11590163-11593441,exon_3:11589922-11590163,intron_20:11593536-11599093,;	PGN,PGA	6,7	57,48	SFMBT2
oar_circ_0001156	chr13	15522066	15523703	+	1637	1417	ENSOARG00000014323;	intron_1:15522188-15523605,;	PGN,PGA	8,17	87107	ECHDC3
oar_circ_0001157	chr13	15658036	15659575	-	1539	1276	ENSOARG00000014587;	intron_2:15658157-15659433,;	PGN	3	14	UPF2
oar_circ_0001158	chr13	15666629	15672469	-	5840	5636	ENSOARG00000014587;	intron_4:15666797-15671973,exon_18:15666629-15666797,intron_5:15672072-15672364,;	PGA	4	76	UPF2
oar_circ_0001159	chr13	15709315	15729230	-	19915	19616	ENSOARG00000014587;	exon_5:15725112-15725262,exon_3:15729069-15729230,intron_16:15723863-15725112,exon_4:15725722-15725920,intron_14:15709424-15721099,intron_18:15725920-15729069,intron_15:15721185-15723759,intron_17:15725262-15725722,;	PGN,PGA	2,2	283246	UPF2
oar_circ_0001160	chr13	15721099	15725920	-	4821	4631	ENSOARG00000014587;	exon_5:15725112-15725262,intron_15:15721185-15723759,exon_4:15725722-15725920,intron_16:15723863-15725112,intron_17:15725262-15725722,;	PGN,PGA	5,2	99,77	UPF2
oar_circ_0001161	chr13	15721099	15729230	-	8131	7941	ENSOARG00000014587;	intron_15:15721185-15723759,exon_5:15725112-15725262,intron_18:15725920-15729069,exon_4:15725722-15725920,exon_3:15729069-15729230,intron_17:15725262-15725722,intron_16:15723863-15725112,;	PGN,PGA	7,11	152139	UPF2
oar_circ_0001162	chr13	15725148	15725881	+	733	733	--	--	PGA	2	0	--
oar_circ_0001163	chr13	15778110	15788513	+	10403	10032	ENSOARG00000014833;	exon_5:15778110-15778380,intron_7:15786580-15788200,intron_6:15785193-15786381,intron_5:15778380-15785021,exon_8:15788200-15788513,;	PGN	4	63	DHTKD1
oar_circ_0001164	chr13	1577838	1587828	+	9990	9990	ENSOARG00000009536;	intron_1:1577950-1676305,;	PGN,PGA	5,3	70,80	PLCB4
oar_circ_0001165	chr13	15785021	15786580	+	1559	1188	ENSOARG00000014833;	intron_6:15785193-15786381,;	PGN	4	1	DHTKD1
oar_circ_0001166	chr13	15785021	15791533	+	6512	6115	ENSOARG00000014833;	exon_7:15786381-15786580,intron_6:15785193-15786381,intron_7:15786580-15788200,intron_9:15789891-15790398,intron_8:15788513-15789806,intron_10:15790538-15791382,exon_11:15791382-15791533,exon_8:15788200-15788513,;	PGA	8	44	DHTKD1
oar_circ_0001167	chr13	16308595	16313582	+	4987	4721	ENSOARG00000015405;	intron_4:16308734-16313455,;	PGN,PGA	3,2	10,14	CAMK1D
oar_circ_0001168	chr13	16592890	16597555	-	4665	4665	--	--	PGA	2	0	--
oar_circ_0001169	chr13	16599398	16668328	-	68930	29498	ENSOARG00000015512;ENSOARG00000015587;	intron_4:16642408-16643436,intron_1:16634411-16635949,intron_2:16636056-16641956,intron_6:16643649-16644941,;intron_2:16648497-16648809,intron_1:16647796-16648466,intron_9:16661756-16663251,intron_11:16663364-16664308,exon_45:16655235-16655515,intron_12:16664402-16665133,intron_7:16655515-16657067,exon_47:16652946-16653175,intron_6:16654648-16655235,intron_14:16666688-16668175,intron_13:16665204-…	PGA	7	371	-;-
oar_circ_0001170	chr13	16629148	16634411	-	5263	5263	--	--	PGA	4	0	--
oar_circ_0001171	chr13	16733129	16735332	-	2203	1670	ENSOARG00000015762;	intron_2:16733216-16734249,intron_4:16734543-16735180,;	PGA	4	31	YME1L1
oar_circ_0001172	chr13	16733129	16748730	-	15601	14292	ENSOARG00000015762;	exon_14:16736221-16736377,intron_5:16735332-16736221,intron_7:16737328-16739316,intron_8:16739379-16740134,intron_16:16748110-16748567,intron_15:16747789-16748011,exon_3:16748567-16748730,intron_10:16741002-16741713,intron_13:16745667-16746067,intron_12:16744265-16745583,intron_11:16741804-16744182,intron_2:16733216-16734249,intron_9:16740267-16740849,exon_10:16740849-16741002,intron_4:16734543-1…	PGN,PGA	8,6	490510	YME1L1
oar_circ_0001173	chr13	16744182	16754570	-	10388	9880	ENSOARG00000015762;	intron_13:16745667-16746067,intron_15:16747789-16748011,intron_16:16748110-16748567,exon_3:16748567-16748730,exon_6:16746067-16746218,intron_12:16744265-16745583,intron_17:16748730-16754438,intron_14:16746218-16747679,;	PGN	6	268	YME1L1
oar_circ_0001174	chr13	16747679	16748110	-	431	222	ENSOARG00000015762;	intron_15:16747789-16748011,;	PGA	2	3	YME1L1
oar_circ_0001175	chr13	16905148	16909489	+	4341	4084	ENSOARG00000016059;	intron_3:16905325-16907331,intron_4:16907346-16908080,exon_3:16905148-16905325,intron_5:16908181-16909348,;	PGN	2	137	ABI1
oar_circ_0001176	chr13	16959733	16964151	-	4418	2986	ENSOARG00000016202;	intron_8:16959864-16962850,;	PGN,PGA	2,3	2,2	PDSS1
oar_circ_0001177	chr13	16971762	16982742	+	10980	10255	ENSOARG00000016337;	intron_4:16976495-16977129,intron_2:16974784-16975412,intron_8:16978219-16979122,intron_1:16971538-16974665,intron_9:16979210-16981857,intron_7:16977531-16978151,intron_3:16975538-16976492,intron_10:16981927-16982669,;	PGA	2	160	-
oar_circ_0001178	chr13	16974784	16975264	+	480	480	ENSOARG00000016337;	intron_2:16974784-16975412,;	PGA	2	1	-
oar_circ_0001179	chr13	16975412	16982742	+	7330	6500	ENSOARG00000016337;	intron_10:16981927-16982669,intron_9:16979210-16981857,intron_4:16976495-16977129,intron_7:16977531-16978151,intron_3:16975538-16976492,intron_8:16978219-16979122,;	PGN,PGA	5,2	41,70	-
oar_circ_0001180	chr13	16975412	16991220	+	15808	13576	ENSOARG00000016337;	intron_12:16984289-16985080,intron_16:16986635-16990070,intron_13:16985210-16986205,intron_8:16978219-16979122,intron_10:16981927-16982669,intron_17:16990150-16991176,intron_7:16977531-16978151,intron_11:16982742-16984205,intron_9:16979210-16981857,intron_3:16975538-16976492,;	PGN	2	118	-
oar_circ_0001181	chr13	17130651	17140962	-	10311	10100	ENSOARG00000016625;	intron_8:17137287-17140887,intron_7:17130752-17137252,;	PGN,PGA	13,4	155141	CCNY
oar_circ_0001182	chr13	17258170	17270110	-	11940	11222	ENSOARG00000016854;	intron_6:17261269-17266555,intron_5:17258354-17261264,intron_8:17266937-17269963,;	PGA	3	85	CREM
oar_circ_0001183	chr13	17266555	17270110	-	3555	3026	ENSOARG00000016854;	intron_8:17266937-17269963,;	PGN	2	6	CREM
oar_circ_0001184	chr13	17349774	17355264	+	5490	5246	ENSOARG00000017029;	intron_2:17349915-17355161,;	PGN	2	38	CUL2
oar_circ_0001185	chr13	17349774	17358364	+	8590	8251	ENSOARG00000017029;	intron_2:17349915-17355161,intron_3:17355264-17358269,;	PGN,PGA	11,21	48,32	CUL2
oar_circ_0001186	chr13	17349774	17365149	+	15375	14847	ENSOARG00000017029;	intron_5:17364399-17365066,intron_2:17349915-17355161,intron_3:17355264-17358269,intron_4:17358364-17364293,;	PGN,PGA	5,7	147137	CUL2
oar_circ_0001187	chr13	17545589	17545765	+	176	176	--	--	PGN	3	0	--
oar_circ_0001188	chr13	17591302	17603848	+	12546	12546	ENSOARG00000017196;	intron_1:17591404-17717065,;	PGA	2	187	PARD3
oar_circ_0001189	chr13	17754745	17774566	+	19821	19689	ENSOARG00000017196;	exon_3:17754745-17754921,intron_3:17754921-17774434,;	PGN	2	942	PARD3
oar_circ_0001190	chr13	17829984	17835527	+	5543	5277	ENSOARG00000017196;	intron_7:17830110-17831111,intron_8:17831491-17835387,exon_8:17831111-17831491,;	PGN	2	177	PARD3
oar_circ_0001191	chr13	17850442	17860919	+	10477	10326	ENSOARG00000017196;	intron_12:17850631-17852221,exon_13:17852221-17852392,intron_13:17852392-17860768,exon_12:17850442-17850631,;	PGN,PGA	3,8	181136	PARD3
oar_circ_0001192	chr13	17850442	17867561	+	17119	16968	ENSOARG00000017196;	intron_14:17860919-17867371,intron_13:17852392-17860768,exon_12:17850442-17850631,exon_15:17867371-17867561,intron_12:17850631-17852221,exon_13:17852221-17852392,;	PGA	2	390	PARD3
oar_circ_0001193	chr13	17850442	17876443	+	26001	25653	ENSOARG00000017196;	exon_15:17867371-17867561,intron_16:17870238-17871292,intron_17:17871337-17876215,intron_14:17860919-17867371,exon_13:17852221-17852392,intron_15:17867561-17870086,intron_13:17852392-17860768,exon_12:17850442-17850631,exon_18:17876215-17876443,intron_12:17850631-17852221,;	PGN,PGA	7,7	741622	PARD3
oar_circ_0001194	chr13	17850442	17890721	+	40279	39931	ENSOARG00000017196;	intron_14:17860919-17867371,exon_15:17867371-17867561,intron_16:17870238-17871292,intron_17:17871337-17876215,exon_13:17852221-17852392,exon_18:17876215-17876443,exon_12:17850442-17850631,intron_15:17867561-17870086,intron_13:17852392-17860768,intron_18:17876443-17890489,exon_19:17890489-17890721,intron_12:17850631-17852221,;	PGN,PGA	11,24	1033871	PARD3
oar_circ_0001195	chr13	17850442	17920653	+	70211	69752	ENSOARG00000017196;	intron_19:17890721-17920542,exon_19:17890489-17890721,intron_12:17850631-17852221,exon_18:17876215-17876443,exon_12:17850442-17850631,intron_15:17867561-17870086,intron_13:17852392-17860768,intron_18:17876443-17890489,exon_13:17852221-17852392,intron_14:17860919-17867371,intron_16:17870238-17871292,exon_15:17867371-17867561,intron_17:17871337-17876215,;	PGA	8	1086	PARD3
oar_circ_0001196	chr13	17850442	17930781	+	80339	79880	ENSOARG00000017196;	exon_18:17876215-17876443,intron_18:17876443-17890489,intron_15:17867561-17870086,intron_13:17852392-17860768,exon_12:17850442-17850631,exon_19:17890489-17890721,intron_19:17890721-17920542,intron_12:17850631-17852221,intron_20:17920653-17930538,intron_14:17860919-17867371,exon_21:17930538-17930781,intron_16:17870238-17871292,exon_15:17867371-17867561,intron_17:17871337-17876215,exon_13:17852221-…	PGA	15	1220	PARD3
oar_circ_0001197	chr13	17867371	17890721	+	23350	23153	ENSOARG00000017196;	exon_19:17890489-17890721,exon_15:17867371-17867561,exon_18:17876215-17876443,intron_18:17876443-17890489,intron_16:17870238-17871292,intron_15:17867561-17870086,intron_17:17871337-17876215,;	PGN	3	582	PARD3
oar_circ_0001198	chr13	17890489	17890721	+	232	232	ENSOARG00000017196;	exon_19:17890489-17890721,;	PGN	4	34	PARD3
oar_circ_0001199	chr13	17920542	17930781	+	10239	10128	ENSOARG00000017196;	exon_21:17930538-17930781,intron_20:17920653-17930538,;	PGN,PGA	4,7	144134	PARD3
oar_circ_0001200	chr13	1810782	1813815	+	3033	2748	ENSOARG00000009536;	intron_5:1812225-1813671,intron_4:1810863-1812165,;	PGN	2	15	PLCB4
oar_circ_0001201	chr13	1861514	1877863	+	16349	15896	ENSOARG00000009536;	intron_15:1861594-1862112,intron_18:1867447-1877762,intron_16:1862197-1865466,intron_17:1865557-1867351,;	PGN	2	55	PLCB4
oar_circ_0001202	chr13	1899623	1905154	+	5531	5428	ENSOARG00000009536;	exon_27:1904949-1905154,intron_26:1902830-1904949,exon_26:1902665-1902830,intron_25:1899726-1902665,;	PGN	2	32	PLCB4
oar_circ_0001203	chr13	19007387	19011018	+	3631	3445	ENSOARG00000017638;	intron_6:19009804-19010542,intron_5:19007626-19009648,intron_7:19010638-19010928,exon_5:19007387-19007626,exon_6:19009648-19009804,;	PGN,PGA	3,4	536535	ITGB1
oar_circ_0001204	chr13	19049864	19054602	-	4738	4738	--	--	PGN,PGA	15,13	0,0	--
oar_circ_0001205	chr13	19109191	19125208	-	16017	16017	--	--	PGN	2	0	--
oar_circ_0001206	chr13	19134135	19138368	-	4233	4233	--	--	PGN,PGA	2,3	0,0	--
oar_circ_0001207	chr13	19134135	19144425	-	10290	10290	--	--	PGN,PGA	3,3	0,0	--
oar_circ_0001208	chr13	19134135	19225386	-	91251	91251	--	--	PGN	10	0	--
oar_circ_0001209	chr13	19160121	19189754	-	29633	29633	--	--	PGN,PGA	18,13	0,0	--
oar_circ_0001210	chr13	19160121	19200368	-	40247	40247	--	--	PGN,PGA	8,9	0,0	--
oar_circ_0001211	chr13	19160121	19203993	-	43872	43872	--	--	PGA	5	0	--
oar_circ_0001212	chr13	19160121	19208160	-	48039	48039	--	--	PGN,PGA	7,9	0,0	--
oar_circ_0001213	chr13	19166817	19189754	-	22937	22937	--	--	PGN,PGA	9,10	0,0	--
oar_circ_0001214	chr13	19166817	19200368	-	33551	33551	--	--	PGA	4	0	--
oar_circ_0001215	chr13	19166817	19203993	-	37176	37176	--	--	PGN	4	0	--
oar_circ_0001216	chr13	19180205	19189754	-	9549	9549	--	--	PGN,PGA	25,33	0,0	--
oar_circ_0001217	chr13	19180205	19203993	-	23788	23788	--	--	PGA	6	0	--
oar_circ_0001218	chr13	19180205	19225386	-	45181	45181	--	--	PGN,PGA	7,5	0,0	--
oar_circ_0001219	chr13	19200257	19203993	-	3736	3736	--	--	PGN	2	0	--
oar_circ_0001220	chr13	19259062	19263046	-	3984	3863	ENSOARG00000017733;	intron_3:19259128-19262991,;	PGA	2	141	CCDC7
oar_circ_0001221	chr13	19270219	19298281	-	28062	27417	ENSOARG00000017733;	intron_13:19291513-19292592,intron_14:19292676-19298188,exon_6:19289471-19289638,intron_11:19289638-19291157,intron_7:19275176-19281173,intron_6:19274713-19275145,intron_12:19291190-19291492,intron_5:19270317-19274623,intron_8:19281249-19283556,intron_9:19283613-19285521,intron_10:19285583-19289471,;	PGN,PGA	4,3	544450	CCDC7
oar_circ_0001222	chr13	19274623	19292676	-	18053	17599	ENSOARG00000017733;	intron_11:19289638-19291157,intron_10:19285583-19289471,intron_12:19291190-19291492,intron_6:19274713-19275145,intron_7:19275176-19281173,intron_9:19283613-19285521,intron_13:19291513-19292592,exon_6:19289471-19289638,intron_8:19281249-19283556,;	PGN	2	371	CCDC7
oar_circ_0001223	chr13	19329716	19333826	+	4110	3878	ENSOARG00000017814;	exon_5:19333674-19333826,intron_4:19332288-19333674,intron_3:19329864-19332204,;	PGN	4	65	ARL5B
oar_circ_0001224	chr13	1944447	1951354	+	6907	6613	ENSOARG00000009536;	intron_32:1944563-1945819,intron_33:1945895-1947650,intron_34:1947826-1951252,exon_34:1947650-1947826,;	PGN,PGA	2,3	55,48	PLCB4
oar_circ_0001225	chr13	20547556	20555501	+	7945	7945	ENSOARG00000000344;	exon_2:20555289-20555501,intron_1:20373008-20555289,;	PGN	2	23	PLXDC2
oar_circ_0001226	chr13	2060447	2064665	-	4218	3957	ENSOARG00000009960;	intron_5:2062981-2064173,exon_5:2064173-2064665,intron_4:2060574-2062847,;	PGA	3	15	PAK7
oar_circ_0001227	chr13	20678019	20684068	+	6049	5807	ENSOARG00000000344;	intron_5:20678142-20683949,;	PGN	5	29	PLXDC2
oar_circ_0001228	chr13	20759613	20779422	+	19809	19619	ENSOARG00000000344;	intron_12:20761232-20779261,exon_13:20779261-20779422,intron_11:20759764-20761193,;	PGN	2	74	PLXDC2
oar_circ_0001229	chr13	21202435	21243936	-	41501	39789	ENSOARG00000000461;	intron_16:21232604-21235270,intron_5:21202607-21203583,intron_17:21235381-21237988,intron_7:21204997-21206667,intron_9:21208562-21211606,intron_14:21222133-21228269,intron_11:21214814-21216709,intron_8:21206760-21208469,intron_18:21238096-21239954,intron_12:21216814-21221744,intron_6:21203688-21204904,intron_10:21211699-21214721,intron_19:21240059-21243834,exon_24:21202435-21202607,intron_15:2122…	PGN	6	622	NEBL
oar_circ_0001230	chr13	21228269	21240059	-	11790	11244	ENSOARG00000000461;	intron_15:21228380-21232493,intron_17:21235381-21237988,intron_16:21232604-21235270,intron_18:21238096-21239954,;	PGN,PGA	2,4	75,96	NEBL
oar_circ_0001231	chr13	21228269	21245744	-	17475	16713	ENSOARG00000000461;	intron_15:21228380-21232493,intron_17:21235381-21237988,intron_16:21232604-21235270,intron_18:21238096-21239954,intron_20:21243936-21245630,intron_19:21240059-21243834,;	PGN,PGA	3,2	247229	NEBL
oar_circ_0001232	chr13	21232493	21240059	-	7566	7131	ENSOARG00000000461;	intron_18:21238096-21239954,intron_16:21232604-21235270,intron_17:21235381-21237988,;	PGA	2	84	NEBL
oar_circ_0001233	chr13	21258191	21280210	-	22019	21488	ENSOARG00000000461;	intron_22:21258293-21259215,intron_25:21277929-21280105,intron_23:21259317-21270812,intron_24:21270923-21277818,;	PGA	6	185	NEBL
oar_circ_0001234	chr13	21258191	21291480	-	33289	30135	ENSOARG00000000461;	intron_24:21270923-21277818,intron_26:21280210-21288857,intron_22:21258293-21259215,intron_25:21277929-21280105,intron_23:21259317-21270812,;	PGN,PGA	5,5	413314	NEBL
oar_circ_0001235	chr13	21270812	21288929	-	18117	17718	ENSOARG00000000461;	intron_25:21277929-21280105,intron_26:21280210-21288857,intron_24:21270923-21277818,;	PGN,PGA	2,6	264195	NEBL
oar_circ_0001236	chr13	21270812	21291475	-	20663	17718	ENSOARG00000000461;	intron_25:21277929-21280105,intron_26:21280210-21288857,intron_24:21270923-21277818,;	PGN,PGA	6,10	264195	NEBL
oar_circ_0001237	chr13	21270812	21291480	-	20668	17718	ENSOARG00000000461;	intron_26:21280210-21288857,intron_24:21270923-21277818,intron_25:21277929-21280105,;	PGA	6	195	NEBL
oar_circ_0001238	chr13	21914622	21944546	+	29924	29534	ENSOARG00000000698;	intron_5:21918882-21944450,intron_4:21916899-21918786,intron_3:21914726-21916805,;	PGN	3	428	MLLT10
oar_circ_0001239	chr13	22155928	22168412	-	12484	12195	ENSOARG00000001045;	intron_6:22156019-22166275,intron_9:22167417-22168246,intron_8:22166369-22167313,exon_4:22168246-22168412,;	PGN	2	217	DNAJC1
oar_circ_0001240	chr13	22155928	22175149	-	19221	18783	ENSOARG00000001045;	exon_4:22168246-22168412,intron_8:22166369-22167313,intron_9:22167417-22168246,intron_11:22174558-22175047,intron_6:22156019-22166275,intron_10:22168412-22174511,;	PGN	6	334	DNAJC1
oar_circ_0001241	chr13	22369665	22372552	-	2887	2887	--	--	PGA	2	0	--
oar_circ_0001242	chr13	22561607	22565198	+	3591	3591	ENSOARG00000001666;	exon_3:22561607-22561774,intron_3:22561774-22565014,exon_4:22565014-22565198,;	PGN,PGA	6,6	57,63	SPAG6
oar_circ_0001243	chr13	22561607	22591066	+	29459	29459	ENSOARG00000001666;	exon_6:22584929-22585103,intron_4:22565198-22583846,exon_7:22588177-22588330,exon_5:22583846-22584061,intron_3:22561774-22565014,exon_8:22590874-22591066,intron_5:22584061-22584929,exon_4:22565014-22565198,intron_7:22588330-22590874,exon_3:22561607-22561774,intron_6:22585103-22588177,;	PGN,PGA	11,5	454505	SPAG6
oar_circ_0001244	chr13	22561665	22565104	-	3439	3439	--	--	PGA	2	0	--
oar_circ_0001245	chr13	22781050	22794101	-	13051	13051	ENSOARG00000001841;	intron_9:22782931-22893953,intron_8:22781147-22782833,;	PGA	2	13	PIP4K2A
oar_circ_0001246	chr13	23118649	23121021	+	2372	2372	ENSOARG00000002091;	exon_17:23120858-23121021,exon_16:23118649-23118850,intron_16:23118850-23120858,;	PGA	2	21	ARMC3
oar_circ_0001247	chr13	24131471	24131755	+	284	284	ENSOARG00000002785;	exon_2:24131471-24131755,;	PGN	2	24	KIAA1217
oar_circ_0001248	chr13	24818729	24826103	-	7374	7267	ENSOARG00000003540;	exon_3:24818729-24818913,intron_4:24818913-24825996,;	PGN,PGA	3,3	23,31	PRTFDC1
oar_circ_0001249	chr13	24875788	24881466	-	5678	5531	ENSOARG00000003548;	intron_2:24875935-24881242,exon_3:24881242-24881466,;	PGA	5	120	ENKUR
oar_circ_0001250	chr13	25165159	25186994	+	21835	21732	ENSOARG00000003825;	exon_5:25186770-25186994,intron_3:25165262-25186770,;	PGN,PGA	9,20	174122	GPR158
oar_circ_0001251	chr13	26861024	26870699	+	9675	9466	ENSOARG00000005206;	intron_3:26862271-26866243,intron_4:26866426-26868656,intron_5:26868730-26870564,exon_2:26861024-26861201,exon_3:26862068-26862271,intron_2:26861201-26862068,exon_4:26866243-26866426,;	PGN	3	207	OPTN
oar_circ_0001252	chr13	26870564	26879937	+	9373	9019	ENSOARG00000005206;	intron_6:26870699-26878548,intron_7:26878651-26879821,;	PGN	3	72	OPTN
oar_circ_0001253	chr13	27044834	27052667	-	7833	7544	ENSOARG00000005898;	intron_7:27046976-27052397,exon_1:27052397-27052590,intron_6:27044942-27046872,;	PGN	2	187	SEPHS1
oar_circ_0001254	chr13	27199601	27215105	-	15504	15381	ENSOARG00000006059;	exon_4:27211160-27211426,exon_5:27199601-27199827,intron_4:27199827-27211160,intron_5:27211426-27214982,;	PGN	2	202	BEND7
oar_circ_0001255	chr13	27199601	27218367	-	18766	18643	ENSOARG00000006059;	exon_4:27211160-27211426,intron_6:27215105-27218067,intron_5:27211426-27214982,exon_5:27199601-27199827,intron_4:27199827-27211160,exon_2:27218067-27218367,;	PGA	3	186	BEND7
oar_circ_0001256	chr13	27323728	27329550	+	5822	5525	ENSOARG00000006243;	intron_4:27326580-27329436,intron_3:27323806-27326475,;	PGN,PGA	5,5	66,70	-
oar_circ_0001257	chr13	27323728	27342041	+	18313	17465	ENSOARG00000006243;	intron_7:27337546-27339002,intron_6:27336036-27337477,intron_3:27323806-27326475,intron_5:27329550-27335889,intron_9:27339337-27341885,exon_10:27341885-27342041,intron_4:27326580-27329436,;	PGN,PGA	17,31	156184	-
oar_circ_0001258	chr13	27379707	27380984	+	1277	1277	--	--	PGA	4	0	--
oar_circ_0001259	chr13	2750596	2751419	+	823	823	ENSOARG00000010152;	exon_5:2750596-2751419,;	PGA	4	107	ANKEF1
oar_circ_0001260	chr13	27593735	27594351	-	616	616	ENSOARG00000006514;	intron_22:27543567-27594285,;	PGN	3	4	FRMD4A
oar_circ_0001261	chr13	2844526	2863336	-	18810	18810	--	--	PGN,PGA	31,17	0,0	--
oar_circ_0001262	chr13	28587282	28598445	-	11163	10463	ENSOARG00000007601;	intron_6:28587419-28593914,intron_9:28597945-28598343,intron_7:28594016-28597586,;	PGN,PGA	5,15	51,45	DCLRE1C
oar_circ_0001263	chr13	28597586	28598445	-	859	398	ENSOARG00000007601;	intron_9:28597945-28598343,;	PGA	9	3	DCLRE1C
oar_circ_0001264	chr13	28724265	28744636	-	20371	19447	ENSOARG00000008019;	intron_9:28736869-28739594,intron_4:28724436-28732011,exon_6:28733680-28733851,intron_10:28739739-28744500,intron_6:28733851-28736335,exon_8:28724265-28724436,intron_5:28732120-28733680,;	PGN	4	88	NMT2
oar_circ_0001265	chr13	28736335	28744636	-	8301	7486	ENSOARG00000008019;	intron_10:28739739-28744500,intron_9:28736869-28739594,;	PGA	4	31	NMT2
oar_circ_0001266	chr13	28846086	28871043	-	24957	24865	ENSOARG00000008187;	intron_5:28846263-28850821,exon_1:28870815-28871044,exon_3:28850821-28850980,intron_7:28864875-28870815,intron_6:28850980-28864782,exon_4:28846086-28846263,;	PGN,PGA	5,9	55,55	FAM171A1
oar_circ_0001267	chr13	28864782	28871043	-	6261	6169	ENSOARG00000008187;	exon_1:28870815-28871044,intron_7:28864875-28870815,;	PGN,PGA	11,18	21,19	FAM171A1
oar_circ_0001268	chr13	29165163	29175116	-	9953	9699	ENSOARG00000008389;	intron_8:29165244-29169516,intron_9:29169596-29175023,;	PGN	2	11	ITGA8
oar_circ_0001269	chr13	29389019	29440886	-	51867	51180	ENSOARG00000008810;	intron_11:29431836-29435068,intron_10:29430911-29431784,intron_5:29389092-29409257,intron_8:29427362-29428233,intron_12:29435242-29436876,intron_7:29414561-29427282,intron_13:29436937-29440806,exon_4:29435068-29435242,intron_9:29428307-29430796,intron_6:29409338-29414490,;	PGN,PGA	29,21	12961142	FAM188A
oar_circ_0001270	chr13	29409257	29428307	-	19050	18744	ENSOARG00000008810;	intron_8:29427362-29428233,intron_6:29409338-29414490,intron_7:29414561-29427282,;	PGN	3	187	FAM188A
oar_circ_0001271	chr13	29409257	29440886	-	31629	31015	ENSOARG00000008810;	intron_13:29436937-29440806,exon_4:29435068-29435242,intron_9:29428307-29430796,intron_6:29409338-29414490,intron_11:29431836-29435068,intron_10:29430911-29431784,intron_8:29427362-29428233,intron_12:29435242-29436876,intron_7:29414561-29427282,;	PGN,PGA	70,82	807753	FAM188A
oar_circ_0001272	chr13	30289693	30300198	-	10505	10067	ENSOARG00000009068;	intron_4:30290166-30292491,intron_3:30289808-30290083,intron_5:30292610-30300077,;	PGA	2	16	RSU1
oar_circ_0001273	chr13	30658575	30686014	-	27439	26772	ENSOARG00000011090;	intron_6:30664156-30664667,intron_10:30668617-30685904,intron_8:30665494-30666113,intron_9:30666185-30668540,intron_4:30659798-30661861,intron_7:30664737-30665428,intron_5:30662190-30664072,exon_8:30661861-30662190,intron_3:30658705-30659740,;	PGN,PGA	13,8	650648	TRDMT1
oar_circ_0001274	chr13	31153845	31163353	-	9508	8662	ENSOARG00000011587;	intron_2:31156565-31161236,intron_1:31153904-31156386,intron_3:31161358-31162867,;	PGN	2	26	HACD1
oar_circ_0001275	chr13	31161152	31163353	-	2201	1689	ENSOARG00000011587;	intron_3:31161358-31162867,intron_5:31163055-31163235,;	PGN,PGA	6,2	7,4	HACD1
oar_circ_0001276	chr13	31161236	31163353	-	2117	1689	ENSOARG00000011587;	intron_5:31163055-31163235,intron_3:31161358-31162867,;	PGN,PGA	8,6	7,4	HACD1
oar_circ_0001277	chr13	31162867	31163353	-	486	486	--	--	PGN	8	0	--
oar_circ_0001278	chr13	32022516	32028324	+	5808	5471	ENSOARG00000012882;	intron_3:32022639-32025064,intron_4:32025201-32028247,;	PGN,PGA	7,25	221188	CACNB2
oar_circ_0001279	chr13	32022516	32039290	+	16774	16163	ENSOARG00000012882;	intron_6:32034989-32038688,intron_4:32025201-32028247,intron_7:32038769-32039231,intron_5:32028324-32034855,intron_3:32022639-32025064,;	PGA	2	810	CACNB2
oar_circ_0001280	chr13	32022516	32048905	+	26389	25668	ENSOARG00000012882;	intron_8:32039290-32048795,intron_7:32038769-32039231,intron_4:32025201-32028247,intron_6:32034989-32038688,intron_3:32022639-32025064,intron_5:32028324-32034855,;	PGN,PGA	24,27	1000868	CACNB2
oar_circ_0001281	chr13	32025064	32039290	+	14226	13738	ENSOARG00000012882;	intron_5:32028324-32034855,intron_7:32038769-32039231,intron_6:32034989-32038688,intron_4:32025201-32028247,;	PGA	2	786	CACNB2
oar_circ_0001282	chr13	32034855	32048905	+	14050	13666	ENSOARG00000012882;	intron_7:32038769-32039231,intron_6:32034989-32038688,intron_8:32039290-32048795,;	PGN	2	295	CACNB2
oar_circ_0001283	chr13	32085515	32144957	-	59442	58756	ENSOARG00000013212;	intron_9:32130890-32144877,exon_5:32129748-32129902,intron_8:32129902-32130780,intron_5:32101465-32105474,intron_4:32085664-32101320,intron_7:32110788-32129748,intron_6:32105594-32110706,;	PGN	6	264	NSUN6
oar_circ_0001284	chr13	32101320	32110788	-	9468	9121	ENSOARG00000013212;	intron_6:32105594-32110706,intron_5:32101465-32105474,;	PGA	3	31	NSUN6
oar_circ_0001285	chr13	32105474	32110788	-	5314	5112	ENSOARG00000013212;	intron_6:32105594-32110706,;	PGN,PGA	9,7	23,14	NSUN6
oar_circ_0001286	chr13	32105474	32130890	-	25416	25104	ENSOARG00000013212;	exon_5:32129748-32129902,intron_8:32129902-32130780,intron_6:32105594-32110706,intron_7:32110788-32129748,;	PGN,PGA	7,4	126121	NSUN6
oar_circ_0001287	chr13	32105474	32144957	-	39483	39091	ENSOARG00000013212;	exon_5:32129748-32129902,intron_6:32105594-32110706,intron_8:32129902-32130780,intron_9:32130890-32144877,intron_7:32110788-32129748,;	PGA	6	208	NSUN6
oar_circ_0001288	chr13	32129748	32130886	-	1138	1032	ENSOARG00000013212;	exon_5:32129748-32129902,intron_8:32129902-32130780,;	PGN	2	3	NSUN6
oar_circ_0001289	chr13	32129748	32130890	-	1142	1032	ENSOARG00000013212;	intron_8:32129902-32130780,exon_5:32129748-32129902,;	PGN,PGA	23,8	3,9	NSUN6
oar_circ_0001290	chr13	32129748	32144954	-	15206	15019	ENSOARG00000013212;	intron_9:32130890-32144877,exon_5:32129748-32129902,intron_8:32129902-32130780,;	PGN	2	79	NSUN6
oar_circ_0001291	chr13	32129748	32144957	-	15209	15019	ENSOARG00000013212;	exon_5:32129748-32129902,intron_8:32129902-32130780,intron_9:32130890-32144877,;	PGN,PGA	4,2	79,96	NSUN6
oar_circ_0001292	chr13	32144877	32150277	-	5400	5320	ENSOARG00000013212;	exon_2:32150121-32150277,intron_10:32144957-32150121,;	PGN	2	84	NSUN6
oar_circ_0001293	chr13	32285683	32287398	+	1715	1310	ENSOARG00000013354;	intron_6:32285843-32286816,exon_6:32285683-32285843,exon_7:32286816-32286993,;	PGN	4	59	EPC1
oar_circ_0001294	chr13	32298292	32298903	+	611	364	ENSOARG00000013354;	exon_13:32298539-32298903,;	PGN,PGA	5,8	67,91	EPC1
oar_circ_0001295	chr13	32419133	32436677	+	17544	16542	ENSOARG00000013591;	exon_16:32434722-32434911,intron_10:32419628-32420258,intron_14:32425993-32427867,intron_9:32419238-32419482,intron_13:32421947-32425786,intron_16:32434911-32435565,intron_11:32420407-32420826,exon_12:32420826-32421020,intron_12:32421020-32421878,intron_17:32435686-32436409,exon_14:32425786-32425993,intron_15:32428011-32434722,;	PGA	4	565	KIF5B
oar_circ_0001296	chr13	32518847	32519611	+	764	764	ENSOARG00000013756;	exon_2:32518847-32519611,;	PGN,PGA	8,14	327346	ARHGAP12
oar_circ_0001297	chr13	32518847	32560480	+	41633	41633	ENSOARG00000013756;	intron_2:32519611-32560216,exon_3:32560216-32560480,exon_2:32518847-32519611,;	PGA	7	633	ARHGAP12
oar_circ_0001298	chr13	32560216	32568995	+	8779	8557	ENSOARG00000013756;	intron_4:32567732-32568914,exon_3:32560216-32560480,intron_3:32560480-32567591,;	PGN,PGA	12,17	93,95	ARHGAP12
oar_circ_0001299	chr13	32560216	32577326	+	17110	16762	ENSOARG00000013756;	intron_3:32560480-32567591,exon_3:32560216-32560480,intron_4:32567732-32568914,intron_5:32568995-32577200,;	PGA	2	250	ARHGAP12
oar_circ_0001300	chr13	32560216	32588299	+	28083	27598	ENSOARG00000013756;	intron_4:32567732-32568914,intron_7:32580317-32588237,intron_6:32577326-32580242,intron_5:32568995-32577200,intron_3:32560480-32567591,exon_3:32560216-32560480,;	PGA	3	452	ARHGAP12
oar_circ_0001301	chr13	32560216	32597114	+	36898	36331	ENSOARG00000013756;	exon_3:32560216-32560480,intron_3:32560480-32567591,intron_6:32577326-32580242,intron_7:32580317-32588237,intron_5:32568995-32577200,intron_8:32588299-32597032,intron_4:32567732-32568914,;	PGN	4	476	ARHGAP12
oar_circ_0001302	chr13	32567591	32588299	+	20708	20223	ENSOARG00000013756;	intron_6:32577326-32580242,intron_7:32580317-32588237,intron_4:32567732-32568914,intron_5:32568995-32577200,;	PGN,PGA	4,6	364368	ARHGAP12
oar_circ_0001303	chr13	32577200	32597114	+	19914	19569	ENSOARG00000013756;	intron_6:32577326-32580242,intron_7:32580317-32588237,intron_8:32588299-32597032,;	PGN	2	227	ARHGAP12
oar_circ_0001304	chr13	32597032	32605460	+	8428	8145	ENSOARG00000013756;	intron_9:32597114-32602705,intron_10:32602807-32605361,;	PGA	3	80	ARHGAP12
oar_circ_0001305	chr13	32856874	32858685	-	1811	1811	ENSOARG00000013971;	exon_7:32856874-32858685,;	PGN	5	107	ZEB1
oar_circ_0001306	chr13	32866943	32871042	-	4099	3993	ENSOARG00000013971;	intron_3:32867049-32870839,exon_5:32870839-32871042,;	PGA	2	55	ZEB1
oar_circ_0001307	chr13	32866943	32908013	-	41070	40901	ENSOARG00000013971;	intron_4:32871042-32879322,exon_2:32907812-32908013,exon_5:32870839-32871042,intron_5:32879484-32886849,exon_4:32879322-32879484,intron_3:32867049-32870839,intron_6:32886912-32907812,;	PGN,PGA	8,12	387360	ZEB1
oar_circ_0001308	chr13	32879322	32908013	-	28691	28628	ENSOARG00000013971;	exon_4:32879322-32879484,intron_6:32886912-32907812,exon_2:32907812-32908013,intron_5:32879484-32886849,;	PGN,PGA	7,14	283244	ZEB1
oar_circ_0001309	chr13	32886849	32908013	-	21164	21101	ENSOARG00000013971;	exon_2:32907812-32908013,intron_6:32886912-32907812,;	PGN	3	191	ZEB1
oar_circ_0001310	chr13	32907812	33001090	-	93278	93278	ENSOARG00000013971;	intron_7:32908013-33050405,exon_2:32907812-32908013,;	PGN,PGA	74,71	15461087	ZEB1
oar_circ_0001311	chr13	32987271	33001090	-	13819	13819	ENSOARG00000013971;	intron_7:32908013-33050405,;	PGN,PGA	150112	515361	ZEB1
oar_circ_0001312	chr13	3332762	3342183	+	9421	6632	ENSOARG00000010370;	intron_1:3335430-3342062,;	PGA	5	23	SLX4IP
oar_circ_0001313	chr13	3335340	3342183	+	6843	6632	ENSOARG00000010370;	intron_1:3335430-3342062,;	PGA	2	23	SLX4IP
oar_circ_0001314	chr13	33843145	33878767	-	35622	35622	--	--	PGA	4	0	--
oar_circ_0001315	chr13	35171005	35190578	-	19573	19072	ENSOARG00000015283;	intron_8:35185365-35189769,exon_5:35185056-35185365,intron_5:35171154-35171972,exon_6:35173388-35173634,intron_7:35173634-35185056,intron_9:35189882-35190462,intron_6:35172095-35173388,;	PGN	2	1267	WAC
oar_circ_0001316	chr13	35185056	35194954	-	9898	9562	ENSOARG00000015283;	intron_9:35189882-35190462,intron_10:35190578-35194847,exon_5:35185056-35185365,intron_8:35185365-35189769,;	PGN,PGA	5,4	769743	WAC
oar_circ_0001317	chr13	35189769	35194954	-	5185	4849	ENSOARG00000015283;	intron_10:35190578-35194847,intron_9:35189882-35190462,;	PGN,PGA	6,6	284290	WAC
oar_circ_0001318	chr13	35567784	35576901	+	9117	8488	ENSOARG00000015442;	exon_9:35576170-35576367,intron_7:35572114-35575903,intron_9:35576367-35576839,intron_6:35571127-35572028,intron_5:35567916-35571045,;	PGA	2	41	-
oar_circ_0001319	chr13	35702483	35708988	+	6505	5977	ENSOARG00000015684;	intron_2:35702641-35704950,exon_2:35702483-35702641,intron_5:35706189-35708871,exon_3:35704950-35705152,intron_3:35705152-35705778,;	PGN,PGA	9,29	77104	ARMC4
oar_circ_0001320	chr13	35702483	35740837	+	38354	37727	ENSOARG00000015684;	intron_3:35705152-35705778,exon_3:35704950-35705152,exon_2:35702483-35702641,intron_5:35706189-35708871,intron_2:35702641-35704950,intron_6:35708988-35729877,exon_7:35729877-35730074,intron_7:35730074-35740738,;	PGA	4	175	ARMC4
oar_circ_0001321	chr13	35706052	35708988	+	2936	2682	ENSOARG00000015684;	intron_5:35706189-35708871,;	PGA	3	26	ARMC4
oar_circ_0001322	chr13	35748616	35777353	+	28737	28331	ENSOARG00000015684;	intron_14:35776108-35777110,intron_9:35748764-35767005,intron_10:35767152-35767574,exon_11:35767574-35767784,intron_11:35767784-35772525,exon_14:35775953-35776108,intron_13:35773452-35775953,exon_12:35772525-35772768,exon_15:35777110-35777353,intron_12:35772768-35773341,;	PGA	7	221	ARMC4
oar_circ_0001323	chr13	35767005	35777353	+	10348	10090	ENSOARG00000015684;	intron_10:35767152-35767574,exon_11:35767574-35767784,intron_14:35776108-35777110,intron_12:35772768-35773341,exon_14:35775953-35776108,intron_11:35767784-35772525,intron_13:35773452-35775953,exon_12:35772525-35772768,exon_15:35777110-35777353,;	PGA	2	139	ARMC4
oar_circ_0001324	chr13	35772525	35777353	+	4828	4717	ENSOARG00000015684;	exon_12:35772525-35772768,exon_14:35775953-35776108,intron_13:35773452-35775953,exon_15:35777110-35777353,intron_14:35776108-35777110,intron_12:35772768-35773341,;	PGN,PGA	4,3	42,69	ARMC4
oar_circ_0001325	chr13	35801790	35818911	+	17121	17006	ENSOARG00000015684;	exon_18:35818689-35818911,intron_16:35801905-35816582,exon_17:35816582-35816771,intron_17:35816771-35818689,;	PGN,PGA	37,55	96163	ARMC4
oar_circ_0001326	chr13	35816582	35818911	+	2329	2329	ENSOARG00000015684;	exon_17:35816582-35816771,intron_17:35816771-35818689,exon_18:35818689-35818911,;	PGN,PGA	20,11	56,84	ARMC4
oar_circ_0001327	chr13	37102752	37102927	-	175	175	--	--	PGN	2	0	--
oar_circ_0001328	chr13	37369885	37376873	+	6988	6855	ENSOARG00000018167;	exon_1:37369885-37370467,intron_1:37370467-37373810,exon_2:37373810-37374030,intron_2:37374030-37376740,;	PGN	4	263	MGME1
oar_circ_0001329	chr13	37464848	37467374	+	2526	2285	ENSOARG00000018339;	intron_2:37464967-37467252,;	PGN,PGA	4,2	28,35	CSRP2BP
oar_circ_0001330	chr13	37464848	37472288	+	7440	7199	ENSOARG00000018339;	intron_2:37464967-37467252,exon_4:37472106-37472288,intron_3:37467374-37472106,;	PGN	2	170	CSRP2BP
oar_circ_0001331	chr13	37544720	37588103	+	43383	43383	ENSOARG00000018436;	intron_2:37547246-37547647,intron_3:37547743-37594922,intron_1:37537563-37547119,;	PGN	5	653	ZNF133
oar_circ_0001332	chr13	37551296	37591457	+	40161	40161	ENSOARG00000018436;	intron_3:37547743-37594922,;	PGN,PGA	18,16	576738	ZNF133
oar_circ_0001333	chr13	37552251	37595877	+	43626	43626	ENSOARG00000018436;	exon_4:37594922-37599154,intron_3:37547743-37594922,;	PGN,PGA	13,5	593740	ZNF133
oar_circ_0001334	chr13	37624661	37627233	-	2572	2468	ENSOARG00000018635;	intron_8:37624765-37627025,exon_13:37627025-37627233,;	PGN,PGA	4,2	78,59	DZANK1
oar_circ_0001335	chr13	37636195	37654384	-	18189	16694	ENSOARG00000018635;	intron_20:37650285-37653424,intron_19:37643229-37650131,intron_16:37639579-37640413,exon_2:37650131-37650285,intron_18:37641728-37643114,intron_15:37640532-37641631,intron_15:37636313-37639493,;	PGA	2	432	DZANK1
oar_circ_0001336	chr13	37639493	37650285	-	10792	10375	ENSOARG00000018635;	intron_19:37643229-37650131,exon_2:37650131-37650285,intron_16:37639579-37640413,intron_18:37641728-37643114,intron_15:37640532-37641631,;	PGN	2	190	DZANK1
oar_circ_0001337	chr13	37639493	37653541	-	14048	13514	ENSOARG00000018635;	intron_19:37643229-37650131,intron_20:37650285-37653424,exon_2:37650131-37650285,intron_15:37640532-37641631,intron_18:37641728-37643114,intron_16:37639579-37640413,;	PGN,PGA	17,38	247323	DZANK1
oar_circ_0001338	chr13	37690973	37697325	+	6352	5587	ENSOARG00000000952;	intron_9:37694396-37696341,exon_5:37691752-37691989,intron_10:37696465-37697244,intron_8:37693955-37694280,intron_7:37693363-37693796,exon_8:37693796-37693955,intron_4:37691060-37691752,intron_6:37692201-37693218,;	PGN	2	205	SEC23B
oar_circ_0001339	chr13	37727476	37729674	+	2198	2107	ENSOARG00000001119;	exon_3:37729438-37729674,intron_2:37727567-37729438,;	PGN,PGA	7,5	95115	-
oar_circ_0001340	chr13	38501665	38511510	+	9845	9845	--	--	PGA	3	0	--
oar_circ_0001341	chr13	38501665	38523534	+	21869	21869	--	--	PGA	3	0	--
oar_circ_0001342	chr13	38789777	38802851	+	13074	12730	ENSOARG00000002561;	intron_11:38797067-38798704,intron_12:38798744-38802711,intron_10:38796027-38796888,exon_11:38796888-38797067,intron_9:38789869-38795955,;	PGN	2	67	CFAP61
oar_circ_0001343	chr13	38979473	38979666	+	193	193	--	--	PGN,PGA	19,8	0,0	--
oar_circ_0001344	chr13	39074596	39091480	-	16884	16692	ENSOARG00000003400;	intron_3:39074788-39085085,exon_35:39085085-39085244,intron_4:39085244-39091324,exon_34:39091324-39091480,;	PGN	4	84	RALGAPA2
oar_circ_0001345	chr13	39128362	39164268	-	35906	35200	ENSOARG00000003400;	intron_18:39150298-39151227,exon_20:39151227-39151421,intron_20:39162945-39164177,exon_19:39162768-39162945,intron_16:39128491-39149812,intron_19:39151421-39162768,;	PGN	4	268	RALGAPA2
oar_circ_0001346	chr13	39162768	39171468	-	8700	8382	ENSOARG00000003400;	intron_21:39164268-39169544,intron_20:39162945-39164177,exon_19:39162768-39162945,intron_22:39169676-39171373,;	PGN	2	91	RALGAPA2
oar_circ_0001347	chr13	39169544	39171468	-	1924	1697	ENSOARG00000003400;	intron_22:39169676-39171373,;	PGA	2	4	RALGAPA2
oar_circ_0001348	chr13	39183504	39187283	-	3779	3779	ENSOARG00000003400;	intron_24:39183669-39187045,exon_14:39187045-39187283,exon_15:39183504-39183669,;	PGN	3	46	RALGAPA2
oar_circ_0001349	chr13	39215861	39218777	-	2916	2800	ENSOARG00000003400;	exon_5:39218599-39218777,intron_33:39215977-39218599,;	PGN	2	13	RALGAPA2
oar_circ_0001350	chr13	39596460	39605116	+	8656	8178	ENSOARG00000004116;	intron_3:39596556-39603772,exon_4:39603772-39604418,exon_5:39604800-39605116,;	PGA	3	260	KIZ
oar_circ_0001351	chr13	39628437	39635418	+	6981	6716	ENSOARG00000004116;	intron_6:39628551-39635267,;	PGN	2	24	KIZ
oar_circ_0001352	chr13	39725472	39727322	+	1850	1416	ENSOARG00000004443;	intron_2:39725794-39727210,;	PGN,PGA	2,2	10,13	XRN2
oar_circ_0001353	chr13	39725472	39754395	+	28923	26228	ENSOARG00000004443;	intron_19:39746857-39751847,intron_5:39729184-39729961,intron_21:39753094-39753698,intron_14:39738932-39741482,exon_8:39730681-39730839,intron_2:39725794-39727210,intron_15:39741601-39744257,intron_7:39730226-39730681,intron_8:39730839-39732034,intron_13:39736848-39738800,intron_18:39745823-39746784,intron_3:39727322-39728959,intron_22:39753778-39754338,intron_12:39732683-39736803,intron_16:39744…	PGA	3	455	XRN2
oar_circ_0001354	chr13	39738800	39741601	+	2801	2550	ENSOARG00000004443;	intron_14:39738932-39741482,;	PGA	2	46	XRN2
oar_circ_0001355	chr13	39920235	39922065	+	1830	1830	--	--	PGA	2	0	--
oar_circ_0001356	chr13	41158579	41164569	-	5990	5990	ENSOARG00000026230;	intron_1:41137402-41273640,;	PGN	6	52	--
oar_circ_0001357	chr13	41710858	41716506	-	5648	5183	ENSOARG00000006484;	intron_4:41713547-41714934,exon_8:41712147-41712340,exon_6:41713372-41713547,intron_3:41712853-41713372,intron_2:41712340-41712718,intron_5:41715051-41716413,intron_1:41710978-41712147,;	PGA	2	121	APMAP
oar_circ_0001358	chr13	41905546	41906066	+	520	303	ENSOARG00000007168;	intron_13:41905661-41905964,;	PGN	6	1	PYGB
oar_circ_0001359	chr13	42072068	42074566	-	2498	2266	ENSOARG00000008366;	exon_21:42073604-42073758,intron_2:42072250-42072681,exon_23:42072068-42072250,intron_3:42072787-42073604,intron_4:42073758-42074440,;	PGN	2	59	FAM208B
oar_circ_0001360	chr13	42072068	42081562	-	9494	9262	ENSOARG00000008366;	intron_3:42072787-42073604,exon_23:42072068-42072250,intron_2:42072250-42072681,intron_4:42073758-42074440,exon_18:42081138-42081562,exon_21:42073604-42073758,intron_5:42074566-42076805,exon_19:42076805-42080558,intron_6:42080558-42081138,;	PGA	2	830	FAM208B
oar_circ_0001361	chr13	42087530	42096066	-	8536	8097	ENSOARG00000008366;	intron_12:42094097-42094988,intron_9:42087773-42091604,intron_13:42095092-42095965,intron_10:42092324-42093863,exon_15:42091604-42092324,exon_16:42087530-42087773,;	PGA	2	245	FAM208B
oar_circ_0001362	chr13	42091604	42113242	-	21638	20082	ENSOARG00000008366;	exon_15:42091604-42092324,intron_13:42095092-42095965,intron_10:42092324-42093863,intron_14:42096066-42104061,intron_20:42111638-42112709,intron_12:42094097-42094988,intron_19:42107363-42111565,intron_21:42112805-42113096,intron_18:42104771-42107271,;	PGN,PGA	7,16	485509	FAM208B
oar_circ_0001363	chr13	42093863	42096066	-	2203	1764	ENSOARG00000008366;	intron_13:42095092-42095965,intron_12:42094097-42094988,;	PGA	2	18	FAM208B
oar_circ_0001364	chr13	42104061	42107363	-	3302	2500	ENSOARG00000008366;	intron_18:42104771-42107271,;	PGA	3	125	FAM208B
oar_circ_0001365	chr13	42104061	42113242	-	9181	8064	ENSOARG00000008366;	intron_19:42107363-42111565,intron_18:42104771-42107271,intron_21:42112805-42113096,intron_20:42111638-42112709,;	PGN,PGA	10,12	216277	FAM208B
oar_circ_0001366	chr13	42104061	42120168	-	16107	14856	ENSOARG00000008366;	intron_21:42112805-42113096,intron_18:42104771-42107271,intron_20:42111638-42112709,intron_19:42107363-42111565,intron_22:42113242-42120034,;	PGA	4	400	FAM208B
oar_circ_0001367	chr13	42104061	42132639	-	28578	27153	ENSOARG00000008366;	intron_21:42112805-42113096,intron_20:42111638-42112709,intron_22:42113242-42120034,intron_19:42107363-42111565,intron_23:42120168-42132465,intron_18:42104771-42107271,;	PGN	5	795	FAM208B
oar_circ_0001368	chr13	42107271	42113242	-	5971	5564	ENSOARG00000008366;	intron_19:42107363-42111565,intron_21:42112805-42113096,intron_20:42111638-42112709,;	PGA	5	152	FAM208B
oar_circ_0001369	chr13	42107271	42120168	-	12897	12356	ENSOARG00000008366;	intron_21:42112805-42113096,intron_20:42111638-42112709,intron_22:42113242-42120034,intron_19:42107363-42111565,;	PGA	2	275	FAM208B
oar_circ_0001370	chr13	42111565	42113242	-	1677	1362	ENSOARG00000008366;	intron_21:42112805-42113096,intron_20:42111638-42112709,;	PGN,PGA	9,10	31,29	FAM208B
oar_circ_0001371	chr13	42111565	42120168	-	8603	8154	ENSOARG00000008366;	intron_22:42113242-42120034,intron_21:42112805-42113096,intron_20:42111638-42112709,;	PGN,PGA	2,2	177152	FAM208B
oar_circ_0001372	chr13	45481355	45485592	-	4237	3979	ENSOARG00000014521;	intron_10:45481420-45481689,intron_12:45482829-45485414,intron_11:45481785-45482732,exon_1:45485414-45485592,;	PGN,PGA	3,6	67,45	WDR37
oar_circ_0001373	chr13	45593223	45613188	+	19965	19265	ENSOARG00000015320;	intron_2:45594040-45612683,intron_1:45593358-45593980,;	PGN,PGA	21,12	203181	LARP4B
oar_circ_0001374	chr13	45768681	45770518	+	1837	1837	--	--	PGN,PGA	3,2	0,0	--
oar_circ_0001375	chr13	45843757	45845526	+	1769	1769	ENSOARG00000015774;	intron_1:45843829-45856363,;	PGN,PGA	16,10	43,32	DIP2C
oar_circ_0001376	chr13	45901485	45902812	+	1327	1327	ENSOARG00000015774;	intron_8:45898124-45904158,;	PGN	2	15	DIP2C
oar_circ_0001377	chr13	45913358	45914938	+	1580	1172	ENSOARG00000015774;	intron_15:45913651-45914823,;	PGA	3	9	DIP2C
oar_circ_0001378	chr13	46006828	46011766	-	4938	4750	ENSOARG00000016155;	intron_4:46008422-46008783,exon_11:46008783-46008991,intron_3:46007593-46008353,intron_5:46008991-46011647,intron_2:46007014-46007320,exon_13:46007320-46007593,exon_14:46006828-46007014,;	PGN	2	563	ZMYND11
oar_circ_0001379	chr13	46006828	46062810	-	55982	55149	ENSOARG00000016155;	exon_14:46006828-46007014,intron_12:46017781-46033383,intron_7:46012665-46013782,intron_11:46017257-46017703,intron_13:46033545-46043770,intron_9:46014405-46017047,intron_6:46011766-46012587,exon_2:46043770-46043930,exon_13:46007320-46007593,exon_11:46008783-46008991,intron_14:46043930-46062675,intron_5:46008991-46011647,intron_3:46007593-46008353,intron_2:46007014-46007320,intron_8:46013838-4601…	PGN,PGA	29,34	19551910	ZMYND11
oar_circ_0001380	chr13	46007320	46011766	-	4446	4258	ENSOARG00000016155;	exon_13:46007320-46007593,intron_4:46008422-46008783,intron_5:46008991-46011647,intron_3:46007593-46008353,exon_11:46008783-46008991,;	PGA	2	376	ZMYND11
oar_circ_0001381	chr13	46028229	46029067	+	838	838	--	--	PGN	3	0	--
oar_circ_0001382	chr13	46033383	46062810	-	29427	29292	ENSOARG00000016155;	exon_2:46043770-46043930,exon_3:46033383-46033545,intron_14:46043930-46062675,intron_13:46033545-46043770,;	PGN,PGA	77,90	679715	ZMYND11
oar_circ_0001383	chr13	46043770	46062810	-	19040	18905	ENSOARG00000016155;	intron_14:46043930-46062675,exon_2:46043770-46043930,;	PGN,PGA	17,23	301307	ZMYND11
oar_circ_0001384	chr13	46401303	46406739	-	5436	5061	ENSOARG00000016855;	intron_6:46402491-46405791,intron_5:46401409-46402343,intron_7:46405948-46406618,exon_9:46405791-46405948,;	PGN,PGA	4,2	51,62	SLC23A2
oar_circ_0001385	chr13	46401303	46420253	-	18950	18415	ENSOARG00000016855;	exon_9:46405791-46405948,intron_10:46419145-46420164,intron_7:46405948-46406618,exon_7:46417913-46418095,intron_9:46418095-46419074,intron_5:46401409-46402343,intron_6:46402491-46405791,intron_8:46406739-46417913,;	PGN	3	169	SLC23A2
oar_circ_0001386	chr13	46435093	46438677	-	3584	3467	ENSOARG00000016855;	exon_4:46435093-46435251,intron_12:46435251-46438560,;	PGA	2	27	SLC23A2
oar_circ_0001387	chr13	46456755	46472130	-	15375	15276	ENSOARG00000016855;	exon_1:46471912-46472130,intron_14:46456854-46471912,;	PGN,PGA	2,2	180180	SLC23A2
oar_circ_0001388	chr13	46978109	46981351	-	3242	2969	ENSOARG00000017627;	intron_2:46978270-46978651,intron_3:46978787-46981214,exon_18:46978109-46978270,;	PGN	2	14	GPCPD1
oar_circ_0001389	chr13	46982907	46984835	-	1928	1928	ENSOARG00000017627;	intron_5:46982907-46985414,;	PGN	3	43	GPCPD1
oar_circ_0001390	chr13	46985414	46999393	-	13979	13518	ENSOARG00000017627;	intron_8:46990360-46994777,intron_7:46987665-46990282,intron_9:46994870-46998862,intron_6:46985476-46987625,intron_10:46998917-46999260,;	PGA	3	182	GPCPD1
oar_circ_0001391	chr13	46994777	47002093	-	7316	7035	ENSOARG00000017627;	intron_12:47000052-47001861,intron_11:46999393-46999889,intron_10:46998917-46999260,exon_7:47001861-47002093,intron_9:46994870-46998862,exon_8:46999889-47000052,;	PGA	7	350	GPCPD1
oar_circ_0001392	chr13	46998862	47008442	-	9580	8925	ENSOARG00000017627;	intron_13:47002093-47008318,intron_11:46999393-46999889,exon_7:47001861-47002093,intron_12:47000052-47001861,exon_8:46999889-47000052,;	PGN	6	296	GPCPD1
oar_circ_0001393	chr13	46999889	47008442	-	8553	8429	ENSOARG00000017627;	intron_12:47000052-47001861,exon_7:47001861-47002093,exon_8:46999889-47000052,intron_13:47002093-47008318,;	PGN,PGA	121207	276326	GPCPD1
oar_circ_0001394	chr13	47008318	47019299	-	10981	10739	ENSOARG00000017627;	intron_15:47017214-47019223,intron_14:47008442-47017172,;	PGN	2	303	GPCPD1
oar_circ_0001395	chr13	47347319	47347472	+	153	153	ENSOARG00000017942;	exon_5:47347207-47347990,;	PGA	2	16	CHGB
oar_circ_0001396	chr13	47547302	47565297	-	17995	17473	ENSOARG00000018536;	intron_6:47548729-47549689,intron_8:47563132-47564672,exon_11:47547302-47547524,intron_7:47549814-47563082,intron_5:47547524-47548622,intron_9:47564804-47565189,;	PGN	4	260	FERMT1
oar_circ_0001397	chr13	47563082	47587605	-	24523	23971	ENSOARG00000018536;	intron_8:47563132-47564672,exon_4:47580006-47580220,intron_13:47581706-47584929,exon_1:47587436-47587605,intron_11:47578076-47580006,intron_14:47585163-47587436,exon_2:47584929-47585163,intron_10:47565297-47577973,intron_9:47564804-47565189,intron_12:47580220-47581547,;	PGN	3	312	FERMT1
oar_circ_0001398	chr13	4900327	4901862	+	1535	1434	ENSOARG00000010789;	intron_2:4901188-4901743,exon_1:4900218-4900610,intron_1:4900610-4901097,;	PGN,PGA	4,5	49,22	BTBD3
oar_circ_0001399	chr13	50608999	50611305	+	2306	2306	--	--	PGN	2	0	--
oar_circ_0001400	chr13	50612920	50632647	-	19727	15383	ENSOARG00000000750;	exon_4:50627006-50627260,exon_3:50632294-50632647,intron_4:50625976-50627006,intron_2:50621028-50623503,intron_3:50623627-50625799,intron_1:50617014-50620902,intron_5:50627260-50632294,exon_5:50625799-50625976,;	PGA	3	1465	PANK2
oar_circ_0001401	chr13	50612924	50632647	-	19723	15383	ENSOARG00000000750;	intron_4:50625976-50627006,exon_3:50632294-50632647,intron_2:50621028-50623503,exon_4:50627006-50627260,intron_3:50623627-50625799,intron_5:50627260-50632294,intron_1:50617014-50620902,exon_5:50625799-50625976,;	PGA	5	1465	PANK2
oar_circ_0001402	chr13	50616784	50627260	-	10476	9996	ENSOARG00000000750;	exon_5:50625799-50625976,intron_3:50623627-50625799,intron_4:50625976-50627006,intron_2:50621028-50623503,exon_4:50627006-50627260,intron_1:50617014-50620902,;	PGN	2	463	PANK2
oar_circ_0001403	chr13	50616784	50632647	-	15863	15383	ENSOARG00000000750;	intron_3:50623627-50625799,exon_5:50625799-50625976,intron_5:50627260-50632294,intron_1:50617014-50620902,exon_3:50632294-50632647,intron_4:50625976-50627006,intron_2:50621028-50623503,exon_4:50627006-50627260,;	PGN,PGA	21,26	10901465	PANK2
oar_circ_0001404	chr13	50620902	50627260	-	6358	6108	ENSOARG00000000750;	intron_2:50621028-50623503,exon_5:50625799-50625976,intron_4:50625976-50627006,intron_3:50623627-50625799,exon_4:50627006-50627260,;	PGN,PGA	9,2	362490	PANK2
oar_circ_0001405	chr13	50620902	50632647	-	11745	11495	ENSOARG00000000750;	exon_4:50627006-50627260,intron_4:50625976-50627006,intron_3:50623627-50625799,exon_3:50632294-50632647,intron_2:50621028-50623503,intron_5:50627260-50632294,exon_5:50625799-50625976,;	PGN,PGA	54,67	9891312	PANK2
oar_circ_0001406	chr13	50879499	50908392	-	28893	28529	ENSOARG00000002627;	intron_4:50891765-50908330,intron_2:50879614-50888137,intron_3:50888245-50891686,;	PGN,PGA	6,6	148121	ATRN
oar_circ_0001407	chr13	50929957	50934786	-	4829	4497	ENSOARG00000002627;	intron_7:50932484-50934691,intron_6:50930115-50932405,;	PGN,PGA	3,6	52,28	ATRN
oar_circ_0001408	chr13	50929957	50945802	-	15845	15228	ENSOARG00000002627;	intron_10:50942461-50945664,intron_9:50940248-50942367,intron_7:50932484-50934691,intron_6:50930115-50932405,intron_8:50934786-50940195,;	PGN,PGA	9,10	160119	ATRN
oar_circ_0001409	chr13	50965804	50974565	-	8761	8585	ENSOARG00000002627;	exon_7:50973407-50973651,intron_20:50971929-50972956,exon_11:50965804-50966022,intron_19:50968735-50971774,intron_18:50966022-50968650,exon_9:50971774-50971929,exon_8:50972956-50973140,intron_22:50973651-50974474,intron_21:50973140-50973407,;	PGN,PGA	2,3	154129	ATRN
oar_circ_0001410	chr13	51152013	51154493	+	2480	2151	ENSOARG00000003100;	intron_3:51152138-51153265,intron_4:51153362-51154386,;	PGN,PGA	13,12	14,18	C20orf194
oar_circ_0001411	chr13	51152013	51168191	+	16178	14747	ENSOARG00000003100;	intron_3:51152138-51153265,intron_5:51154493-51168113,;	PGN	3	237	C20orf194
oar_circ_0001412	chr13	51493278	51498730	-	5452	5452	ENSOARG00000004955;	intron_14:51493355-51494466,intron_15:51494557-51506899,;	PGN	2	83	PTPRA
oar_circ_0001413	chr13	51506899	51508527	-	1628	1332	ENSOARG00000004955;	intron_16:51507036-51507242,intron_17:51507316-51508442,;	PGN,PGA	34,37	4,8	PTPRA
oar_circ_0001414	chr13	51528469	51530566	-	2097	2018	ENSOARG00000004955;	exon_2:51528469-51528808,intron_20:51528808-51530487,;	PGN,PGA	10,10	122139	PTPRA
oar_circ_0001415	chr13	52008713	52008965	-	252	252	--	--	PGA	4	0	--
oar_circ_0001416	chr13	52980859	52986195	-	5336	5209	ENSOARG00000007835;	exon_1:52985864-52986171,exon_3:52980859-52981031,intron_4:52981968-52985864,intron_3:52981031-52981865,;	PGN,PGA	4,2	258325	-
oar_circ_0001417	chr13	53164860	53168693	-	3833	3449	ENSOARG00000008776;	intron_9:53166663-53168570,intron_8:53164999-53166541,;	PGN	2	26	PRPF6
oar_circ_0001418	chr13	53166541	53168693	-	2152	1907	ENSOARG00000008776;	intron_9:53166663-53168570,;	PGN,PGA	2,4	10,17	PRPF6
oar_circ_0001419	chr13	53174347	53175364	-	1017	898	ENSOARG00000008776;	intron_11:53174566-53175245,exon_11:53174347-53174566,;	PGA	2	51	PRPF6
oar_circ_0001420	chr13	53179379	53186316	-	6937	6421	ENSOARG00000008776;	exon_8:53180284-53180441,intron_13:53179542-53180284,exon_6:53186160-53186316,intron_15:53180957-53186160,exon_9:53179379-53179542,;	PGN	2	62	PRPF6
oar_circ_0001421	chr13	53604077	53604723	-	646	172	ENSOARG00000011406;	exon_5:53604077-53604249,;	PGN	3	18	ARFGAP1
oar_circ_0001422	chr13	54447562	54448729	+	1167	1081	ENSOARG00000014879;	intron_1:54447729-54448609,exon_1:54447528-54447729,;	PGN	2	3	TAF4
oar_circ_0001423	chr13	54447562	54460896	+	13334	10709	ENSOARG00000014879;	exon_15:54458018-54458188,intron_3:54449774-54450692,intron_2:54448729-54449750,intron_4:54450812-54451561,intron_12:54455663-54456287,intron_9:54454486-54455456,intron_14:54456986-54458018,intron_7:54453733-54453907,intron_17:54459540-54460260,intron_5:54451684-54453332,intron_13:54456524-54456871,intron_18:54460317-54460776,intron_1:54447729-54448609,exon_1:54447528-54447729,intron_16:54458618-…	PGN	3	56	TAF4
oar_circ_0001424	chr13	56776995	56777226	-	231	231	ENSOARG00000016562;	exon_15:56774751-56777388,;	PGN	2	1885	GNAS
oar_circ_0001425	chr13	56776995	56777240	-	245	245	ENSOARG00000016562;	exon_15:56774751-56777388,;	PGN,PGA	2,3	21852640	GNAS
oar_circ_0001426	chr13	56776995	56777250	-	255	255	ENSOARG00000016562;	exon_15:56774751-56777388,;	PGN,PGA	4,2	23232800	GNAS
oar_circ_0001427	chr13	56777013	56777215	-	202	202	ENSOARG00000016562;	exon_15:56774751-56777388,;	PGN	2	1069	GNAS
oar_circ_0001428	chr13	56791819	56791972	-	153	153	--	--	PGN	2	0	--
oar_circ_0001429	chr13	57012343	57015563	-	3220	2843	ENSOARG00000017053;	intron_4:57013127-57014161,intron_3:57012487-57013035,exon_4:57014161-57014327,intron_5:57014327-57015422,;	PGN,PGA	12,5	74,80	STX16
oar_circ_0001430	chr13	59833975	59836564	+	2589	2480	ENSOARG00000019053;	intron_1:59834186-59836452,exon_1:59833972-59834186,;	PGN	3	156	-
oar_circ_0001431	chr13	59833975	59843992	+	10017	9611	ENSOARG00000019053;	intron_4:59841254-59842389,intron_2:59836564-59840574,intron_3:59840676-59841203,intron_5:59842449-59843908,exon_1:59833972-59834186,intron_1:59834186-59836452,;	PGN,PGA	6,3	380381	-
oar_circ_0001432	chr13	59833975	59849556	+	15581	14962	ENSOARG00000019053;	intron_7:59848711-59849454,intron_2:59836564-59840574,intron_1:59834186-59836452,intron_3:59840676-59841203,exon_1:59833972-59834186,intron_6:59843992-59848600,intron_4:59841254-59842389,intron_5:59842449-59843908,;	PGN,PGA	3,4	659732	-
oar_circ_0001433	chr13	59833975	59857609	+	23634	22529	ENSOARG00000019053;	intron_7:59848711-59849454,intron_2:59836564-59840574,intron_8:59849556-59853156,intron_1:59834186-59836452,intron_10:59854144-59855369,exon_1:59833972-59834186,intron_6:59843992-59848600,intron_3:59840676-59841203,intron_4:59841254-59842389,intron_9:59853257-59853995,intron_5:59842449-59843908,intron_11:59855456-59857460,;	PGN,PGA	4,10	795863	-
oar_circ_0001434	chr13	59836452	59849556	+	13104	12482	ENSOARG00000019053;	intron_7:59848711-59849454,intron_2:59836564-59840574,intron_4:59841254-59842389,intron_6:59843992-59848600,intron_5:59842449-59843908,intron_3:59840676-59841203,;	PGN,PGA	61,56	503586	-
oar_circ_0001435	chr13	60435970	60436240	-	270	270	--	--	PGN	2	0	--
oar_circ_0001436	chr13	60609868	60633252	+	23384	22605	ENSOARG00000001419;	intron_6:60629074-60630082,intron_7:60630211-60631989,intron_3:60610046-60616364,intron_8:60632111-60633100,intron_4:60616484-60623929,exon_3:60609868-60610046,intron_5:60624056-60628945,;	PGN	7	41	-
oar_circ_0001437	chr13	60973767	60977600	+	3833	3367	ENSOARG00000003062;	intron_11:60974746-60977516,intron_9:60973900-60974497,;	PGA	2	68	TM9SF4
oar_circ_0001438	chr13	61077628	61079085	+	1457	1457	ENSOARG00000003470;	exon_1:61077628-61079085,;	PGA	2	609	KIF3B
oar_circ_0001439	chr13	61083198	61083859	+	661	212	ENSOARG00000003470;	intron_2:61083300-61083512,;	PGA	3	1	KIF3B
oar_circ_0001440	chr13	6110490	6125263	-	14773	14773	--	--	PGA	2	0	--
oar_circ_0001441	chr13	61248780	61264756	-	15976	15598	ENSOARG00000003880;	intron_10:61248890-61258111,intron_11:61258223-61264600,;	PGA	3	131	NOL4L
oar_circ_0001442	chr13	6170844	6180174	+	9330	9224	ENSOARG00000010864;	intron_7:6170950-6179954,exon_8:6179954-6180174,;	PGA	5	32	SPTLC3
oar_circ_0001443	chr13	62283518	62294614	-	11096	10511	ENSOARG00000007566;	intron_2:62290209-62294464,intron_1:62283812-62290068,;	PGA	4	60	CDK5RAP1
oar_circ_0001444	chr13	62289269	62294614	-	5345	5345	ENSOARG00000007566;	intron_2:62290209-62294464,intron_1:62283812-62290068,;	PGA	3	44	CDK5RAP1
oar_circ_0001445	chr13	62290068	62294614	-	4546	4255	ENSOARG00000007566;	intron_2:62290209-62294464,;	PGN,PGA	7,9	41,41	CDK5RAP1
oar_circ_0001446	chr13	62630821	62632179	+	1358	1164	ENSOARG00000008687;	intron_12:62631015-62631988,exon_13:62631988-62632179,;	PGA	2	10	ZNF341
oar_circ_0001447	chr13	62846503	62852296	+	5793	5793	--	--	PGN	2	0	--
oar_circ_0001448	chr13	62889843	62890900	+	1057	1057	ENSOARG00000008957;	intron_1:62852296-62892337,;	PGA	2	20	RALY
oar_circ_0001449	chr13	63399809	63401076	+	1267	1004	ENSOARG00000009759;	intron_3:63399934-63400938,;	PGN,PGA	4,6	24,17	ITCH
oar_circ_0001450	chr13	63400938	63411776	+	10838	10558	ENSOARG00000009759;	exon_6:63409520-63409678,intron_6:63409678-63410351,intron_7:63410541-63411680,exon_7:63410351-63410541,intron_4:63401076-63403832,intron_5:63403878-63409520,;	PGN,PGA	4,12	283224	ITCH
oar_circ_0001451	chr13	63409520	63427716	+	18196	17816	ENSOARG00000009759;	intron_9:63414646-63423121,exon_7:63410351-63410541,exon_6:63409520-63409678,intron_8:63411776-63414471,intron_7:63410541-63411680,exon_9:63414471-63414646,intron_11:63423991-63427587,intron_10:63423183-63423898,intron_6:63409678-63410351,;	PGN	2	506	ITCH
oar_circ_0001452	chr13	63438105	63444035	+	5930	5655	ENSOARG00000009759;	intron_22:63438210-63440210,intron_23:63440307-63443962,;	PGA	2	116	ITCH
oar_circ_0001453	chr13	6356639	6366446	+	9807	9587	ENSOARG00000010993;	exon_1:6356636-6356879,intron_1:6356879-6366223,;	PGN	4	13	ISM1
oar_circ_0001454	chr13	63668844	63676994	-	8150	8044	ENSOARG00000010365;	exon_3:63672495-63672777,intron_13:63669000-63672495,exon_4:63668844-63669000,intron_14:63672777-63676888,;	PGN,PGA	14,2	116127	NCOA6
oar_circ_0001455	chr13	63672495	63676994	-	4499	4393	ENSOARG00000010365;	intron_14:63672777-63676888,exon_3:63672495-63672777,;	PGN,PGA	2,5	55,55	NCOA6
oar_circ_0001456	chr13	63866947	63868013	-	1066	1066	ENSOARG00000011695;	intron_6:63866947-63868013,;	PGA	2	42	TRPC4AP
oar_circ_0001457	chr13	63892287	63906621	-	14334	14205	ENSOARG00000011695;	intron_13:63901311-63906492,intron_12:63892476-63901103,exon_7:63901103-63901311,exon_8:63892287-63892476,;	PGN	3	311	TRPC4AP
oar_circ_0001458	chr13	63972619	63978125	+	5506	5506	--	--	PGN	4	0	--
oar_circ_0001459	chr13	64178512	64199758	-	21246	21006	ENSOARG00000012269;	intron_4:64178621-64193656,intron_5:64193714-64199685,;	PGN,PGA	7,6	241210	UQCC1
oar_circ_0001460	chr13	64178512	64208750	-	30238	29803	ENSOARG00000012269;	intron_4:64178621-64193656,intron_6:64199758-64207672,intron_7:64207780-64208663,intron_5:64193714-64199685,;	PGN,PGA	4,13	526496	UQCC1
oar_circ_0001461	chr13	64193656	64217689	-	24033	23602	ENSOARG00000012269;	intron_8:64208750-64217584,intron_7:64207780-64208663,intron_5:64193714-64199685,intron_6:64199758-64207672,;	PGA	3	522	UQCC1
oar_circ_0001462	chr13	64282935	64285383	+	2448	2156	ENSOARG00000012767;	intron_14:64284041-64285152,exon_15:64285152-64285383,intron_13:64283080-64283894,;	PGN,PGA	3,9	16,30	CEP250
oar_circ_0001463	chr13	64282935	64286948	+	4013	3372	ENSOARG00000012767;	exon_15:64285152-64285383,intron_13:64283080-64283894,exon_16:64286405-64286599,intron_15:64285383-64286405,intron_14:64284041-64285152,;	PGA	2	47	CEP250
oar_circ_0001464	chr13	64436141	64440699	-	4558	4558	ENSOARG00000014537;	intron_15:64416760-64437815,exon_1:64435086-64437936,intron_16:64437958-64440614,;	PGN,PGA	14,28	17221642	RBM12
oar_circ_0001465	chr13	64545746	64551804	+	6058	6058	ENSOARG00000015104;	intron_2:64545861-64570761,;	PGN	3	1244	PHF20
oar_circ_0001466	chr13	64545746	64572141	+	26395	26195	ENSOARG00000015104;	intron_3:64570933-64572056,intron_2:64545861-64570761,exon_3:64570761-64570933,;	PGA	7	1966	PHF20
oar_circ_0001467	chr13	64570761	64572141	+	1380	1295	ENSOARG00000015104;	exon_3:64570761-64570933,intron_3:64570933-64572056,;	PGN,PGA	7,5	15,12	PHF20
oar_circ_0001468	chr13	64580912	64590857	+	9945	9751	ENSOARG00000015104;	exon_9:64590681-64590857,intron_8:64590151-64590681,intron_7:64588880-64589958,intron_5:64580992-64584145,intron_6:64584530-64588766,exon_8:64589958-64590151,exon_6:64584145-64584530,;	PGN,PGA	3,4	352366	PHF20
oar_circ_0001469	chr13	64611851	64632063	+	20212	20113	ENSOARG00000015104;	exon_10:64611851-64612130,intron_11:64629336-64630345,intron_12:64630510-64631884,exon_12:64630345-64630510,exon_13:64631884-64632063,intron_10:64612130-64629237,;	PGN,PGA	8,3	259238	PHF20
oar_circ_0001470	chr13	64629237	64632063	+	2826	2727	ENSOARG00000015104;	exon_13:64631884-64632063,intron_11:64629336-64630345,intron_12:64630510-64631884,exon_12:64630345-64630510,;	PGN	2	30	PHF20
oar_circ_0001471	chr13	64640923	64644045	+	3122	3022	ENSOARG00000015104;	exon_15:64643849-64644045,intron_14:64641023-64643849,;	PGN	2	34	PHF20
oar_circ_0001472	chr13	64930221	64930943	+	722	722	ENSOARG00000015597;	exon_1:64929665-64930465,intron_1:64930465-64934491,;	PGA	2	19	AAR2
oar_circ_0001473	chr13	65166205	65170837	+	4632	3731	ENSOARG00000015685;	exon_7:65166205-65166567,exon_10:65170424-65170837,intron_6:65166567-65168980,intron_8:65169881-65170424,;	PGN,PGA	2,2	118,52	DLGAP4
oar_circ_0001474	chr13	65516924	65519873	-	2949	2531	ENSOARG00000016807;	intron_6:65517040-65518578,intron_8:65519593-65519772,intron_7:65518670-65519484,;	PGN	3	25	SAMHD1
oar_circ_0001475	chr13	65532711	65546143	-	13432	13331	ENSOARG00000016807;	intron_13:65532872-65539366,exon_5:65532708-65532872,intron_15:65539418-65546091,;	PGN	3	65	SAMHD1
oar_circ_0001476	chr13	65587525	65594771	-	7246	7006	ENSOARG00000017221;	intron_3:65587674-65594680,;	PGA	2	18	RBL1
oar_circ_0001477	chr13	65734125	65748595	+	14470	14038	ENSOARG00000017801;	intron_7:65735868-65736594,intron_6:65734302-65735749,intron_8:65736700-65746659,intron_9:65746751-65748480,exon_6:65734125-65734302,;	PGN,PGA	2,2	388192	RPN2
oar_circ_0001478	chr13	66033698	66034270	+	572	572	--	--	PGN	4	0	--
oar_circ_0001479	chr13	66034187	66034386	-	199	199	--	--	PGN,PGA	2,4	0,0	--
oar_circ_0001480	chr13	66116370	66118044	-	1674	1674	--	--	PGA	2	0	--
oar_circ_0001481	chr13	66498965	66524623	+	25658	25154	ENSOARG00000018435;	intron_3:66508162-66516141,intron_2:66499095-66508028,intron_5:66518057-66524447,exon_6:66524447-66524623,intron_4:66516254-66517930,;	PGA	3	342	RPRD1B
oar_circ_0001482	chr13	66508028	66524623	+	16595	16221	ENSOARG00000018435;	intron_3:66508162-66516141,exon_6:66524447-66524623,intron_5:66518057-66524447,intron_4:66516254-66517930,;	PGA	2	216	RPRD1B
oar_circ_0001483	chr13	66516141	66524623	+	8482	8242	ENSOARG00000018435;	intron_4:66516254-66517930,exon_6:66524447-66524623,intron_5:66518057-66524447,;	PGN,PGA	61,79	94,87	RPRD1B
oar_circ_0001484	chr13	66516147	66524623	+	8476	8242	ENSOARG00000018435;	intron_5:66518057-66524447,intron_4:66516254-66517930,exon_6:66524447-66524623,;	PGN	2	94	RPRD1B
oar_circ_0001485	chr13	67015566	67020135	+	4569	4111	ENSOARG00000018960;	intron_13:67018759-67020005,intron_11:67016360-67016730,intron_10:67015734-67016245,intron_12:67016878-67018694,exon_10:67015566-67015734,;	PGN	2	54	RALGAPB
oar_circ_0001486	chr13	67158369	67178106	+	19737	16632	ENSOARG00000000216;	intron_8:67170666-67171397,intron_9:67171537-67172560,exon_11:67175070-67175574,intron_7:67165745-67170549,exon_5:67161681-67161851,intron_10:67172693-67175070,intron_4:67158599-67161681,exon_6:67164700-67164918,exon_4:67158369-67158599,intron_6:67164918-67165562,intron_5:67161851-67164700,;	PGN	4	316	ACTR5
oar_circ_0001487	chr13	6716865	6724305	-	7440	7440	ENSOARG00000011036;	intron_10:6696669-6722297,intron_11:6722366-6724237,;	PGN	4	86	TASP1
oar_circ_0001488	chr13	6820641	6822037	-	1396	1396	ENSOARG00000011158;	intron_3:6812550-6821949,;	PGN	2	13	ESF1
oar_circ_0001489	chr13	6861801	6863063	-	1262	1008	ENSOARG00000011158;	intron_9:6861954-6862962,;	PGN	2	35	ESF1
oar_circ_0001490	chr13	69295208	69297021	+	1813	1813	--	--	PGN	2	0	--
oar_circ_0001491	chr13	69631672	69634519	-	2847	2847	ENSOARG00000002597;	exon_36:69631672-69633256,exon_35:69634310-69634519,intron_10:69633256-69634310,;	PGN	4	457	CHD6
oar_circ_0001492	chr13	69636206	69650287	-	14081	13829	ENSOARG00000002597;	intron_13:69637198-69648318,intron_14:69648379-69650157,intron_12:69636375-69637137,exon_34:69636206-69636375,;	PGA	2	146	CHD6
oar_circ_0001493	chr13	69691487	69699662	-	8175	7909	ENSOARG00000002597;	intron_30:69696070-69696676,exon_17:69692679-69692935,intron_29:69692935-69695926,intron_32:69698289-69699540,exon_18:69691487-69691698,intron_28:69691698-69692679,intron_31:69696853-69698045,exon_15:69696676-69696853,exon_14:69698045-69698289,;	PGN	2	275	CHD6
oar_circ_0001494	chr13	69709092	69710835	-	1743	1503	ENSOARG00000002597;	intron_36:69709210-69709864,intron_37:69709923-69710772,;	PGN,PGA	8,7	27,12	CHD6
oar_circ_0001495	chr13	69727031	69729084	-	2053	1755	ENSOARG00000002597;	intron_39:69727181-69728936,;	PGN,PGA	22,28	16,15	CHD6
oar_circ_0001496	chr13	69727031	69748632	-	21601	21243	ENSOARG00000002597;	intron_39:69727181-69728936,exon_2:69748171-69748632,intron_41:69739937-69740256,intron_43:69740980-69748171,intron_42:69740274-69740951,intron_40:69729084-69739924,;	PGN,PGA	3,5	342303	CHD6
oar_circ_0001497	chr13	71689869	71692188	+	2319	2319	--	--	PGN	2	0	--
oar_circ_0001498	chr13	72488969	72489885	-	916	916	ENSOARG00000004064;	intron_8:72489160-72489723,exon_2:72489723-72489885,exon_3:72488969-72489160,;	PGA	5	172	SERINC3
oar_circ_0001499	chr13	72592808	72593058	-	250	250	--	--	PGA	3	0	--
oar_circ_0001500	chr13	72861233	72866531	+	5298	4937	ENSOARG00000004487;	intron_3:72863858-72864918,intron_4:72865082-72866005,exon_2:72861233-72861536,intron_2:72861536-72863734,intron_5:72866101-72866390,exon_4:72864918-72865082,;	PGN	2	225	YWHAB
oar_circ_0001501	chr13	72864918	72866531	+	1613	1376	ENSOARG00000004487;	intron_5:72866101-72866390,intron_4:72865082-72866005,exon_4:72864918-72865082,;	PGN,PGA	14,23	38,28	YWHAB
oar_circ_0001502	chr13	72866531	72867927	-	1396	1396	--	--	PGN	4	0	--
oar_circ_0001503	chr13	72933378	72949626	+	16248	15734	ENSOARG00000004730;	intron_8:72948326-72949439,intron_7:72944729-72948194,intron_5:72939371-72941555,exon_9:72949439-72949626,exon_5:72939206-72939371,intron_4:72936731-72939206,exon_6:72941555-72941723,intron_3:72933507-72936616,intron_6:72941723-72944591,;	PGN,PGA	5,9	201174	STK4
oar_circ_0001504	chr13	72933378	72972116	+	38738	38224	ENSOARG00000004730;	intron_6:72941723-72944591,intron_3:72933507-72936616,exon_10:72971958-72972116,exon_6:72941555-72941723,intron_4:72936731-72939206,exon_5:72939206-72939371,intron_9:72949626-72971958,exon_9:72949439-72949626,intron_5:72939371-72941555,intron_7:72944729-72948194,intron_8:72948326-72949439,;	PGN,PGA	5,5	348321	STK4
oar_circ_0001505	chr13	73176723	73176916	-	193	193	ENSOARG00000005209;	exon_5:73176723-73176916,;	PGN	2	12	SDC4
oar_circ_0001506	chr13	74475103	74478104	-	3001	2809	ENSOARG00000008519;	intron_7:74475295-74477910,exon_8:74477910-74478104,;	PGN	4	3	CDH22
oar_circ_0001507	chr13	74510625	74510920	-	295	295	ENSOARG00000008519;	exon_4:74510625-74510920,;	PGN,PGA	2,2	4,6	CDH22
oar_circ_0001508	chr13	75400847	75408124	-	7277	6776	ENSOARG00000009419;	intron_19:75405339-75406719,intron_16:75401207-75404178,exon_14:75400847-75401207,intron_20:75406797-75408068,intron_18:75404391-75405185,;	PGN,PGA	5,4	276202	-
oar_circ_0001509	chr13	75400847	75412876	-	12029	11347	ENSOARG00000009419;	intron_22:75411637-75412783,intron_16:75401207-75404178,intron_21:75408124-75411549,intron_20:75406797-75408068,exon_14:75400847-75401207,intron_19:75405339-75406719,intron_18:75404391-75405185,;	PGN	2	324	-
oar_circ_0001510	chr13	75400847	75415480	-	14633	13837	ENSOARG00000009419;	intron_19:75405339-75406719,intron_20:75406797-75408068,intron_23:75412876-75415366,exon_14:75400847-75401207,intron_16:75401207-75404178,intron_18:75404391-75405185,intron_21:75408124-75411549,intron_22:75411637-75412783,;	PGN	2	369	-
oar_circ_0001511	chr13	75411549	75418387	-	6838	6488	ENSOARG00000009419;	intron_22:75411637-75412783,intron_23:75412876-75415366,exon_4:75418225-75418387,intron_24:75415480-75418170,;	PGN	2	175	-
oar_circ_0001512	chr13	75411549	75427917	-	16368	15869	ENSOARG00000009419;	intron_22:75411637-75412783,intron_23:75412876-75415366,intron_25:75418387-75427768,exon_4:75418225-75418387,intron_24:75415480-75418170,;	PGN,PGA	5,4	269271	-
oar_circ_0001513	chr13	75697979	75714665	+	16686	14745	ENSOARG00000009818;	intron_9:75703863-75704827,exon_11:75705379-75706254,exon_6:75701987-75702176,intron_3:75699175-75699828,exon_10:75704827-75705219,exon_16:75714493-75714665,exon_3:75699002-75699175,exon_13:75708243-75708438,intron_13:75708438-75712784,intron_11:75706254-75707153,intron_12:75707289-75708243,intron_15:75713275-75714493,intron_7:75702410-75702894,exon_5:75701361-75701536,intron_5:75701536-75701987,…	PGA	2	326	NCOA3
oar_circ_0001514	chr13	75701361	75703035	+	1674	848	ENSOARG00000009818;	exon_5:75701361-75701536,intron_7:75702410-75702894,exon_6:75701987-75702176,;	PGN	3	17	NCOA3
oar_circ_0001515	chr13	75720851	75726298	+	5447	5059	ENSOARG00000009818;	exon_20:75725067-75725242,intron_21:75725843-75726157,exon_17:75720851-75721145,intron_17:75721145-75722413,intron_20:75725242-75725701,exon_19:75724038-75724273,intron_19:75724273-75725067,intron_18:75722518-75724038,;	PGN	4	104	NCOA3
oar_circ_0001516	chr13	76437476	76439964	-	2488	2025	ENSOARG00000010543;	intron_11:76437605-76439630,;	PGA	4	4	PREX1
oar_circ_0001517	chr13	76476128	76483548	-	7420	6880	ENSOARG00000010543;	intron_37:76477510-76483414,intron_35:76476276-76476665,intron_36:76476804-76477391,;	PGN	2	50	PREX1
oar_circ_0001518	chr13	76716134	76718273	+	2139	2027	ENSOARG00000011349;	exon_14:76716134-76716303,intron_14:76716303-76718161,;	PGN	3	5	ARFGEF2
oar_circ_0001519	chr13	76716134	76719089	+	2955	2843	ENSOARG00000011349;	exon_14:76716134-76716303,intron_14:76716303-76718161,intron_15:76718273-76718883,exon_16:76718883-76719089,;	PGN,PGA	9,8	34,25	ARFGEF2
oar_circ_0001520	chr13	76743165	76748266	+	5101	4417	ENSOARG00000011349;	intron_34:76745545-76748135,intron_33:76744031-76745430,intron_31:76743301-76743729,;	PGA	4	42	ARFGEF2
oar_circ_0001521	chr13	76743165	76752762	+	9597	8774	ENSOARG00000011349;	intron_31:76743301-76743729,intron_34:76745545-76748135,exon_37:76751283-76751452,intron_33:76744031-76745430,intron_35:76748266-76751283,intron_36:76751452-76752623,;	PGA	2	115	ARFGEF2
oar_circ_0001522	chr13	76752623	76755350	+	2727	2470	ENSOARG00000011349;	intron_37:76752762-76755232,;	PGA	2	26	ARFGEF2
oar_circ_0001523	chr13	76795009	76804652	+	9643	8431	ENSOARG00000012031;	intron_14:76797416-76798519,intron_18:76802061-76802445,intron_13:76795071-76797279,intron_16:76800391-76801556,intron_21:76803327-76804505,intron_15:76798623-76800293,intron_20:76802731-76803245,exon_18:76801852-76802061,;	PGA	8	283	CSE1L
oar_circ_0001524	chr13	76797279	76798623	+	1344	1103	ENSOARG00000012031;	intron_14:76797416-76798519,;	PGN,PGA	5,2	30,46	CSE1L
oar_circ_0001525	chr13	76832966	76844818	-	11852	11554	ENSOARG00000012204;	intron_9:76833065-76844453,exon_5:76844453-76844619,;	PGA	4	285	STAU1
oar_circ_0001526	chr13	76832966	76847923	-	14957	14719	ENSOARG00000012204;	exon_5:76844453-76844619,intron_10:76844619-76847784,intron_9:76833065-76844453,;	PGN,PGA	57,64	274306	STAU1
oar_circ_0001527	chr13	76832966	76855116	-	22150	21912	ENSOARG00000012204;	intron_11:76847923-76854827,exon_1:76854827-76855116,intron_10:76844619-76847784,intron_9:76833065-76844453,exon_5:76844453-76844619,;	PGN,PGA	5,15	515507	STAU1
oar_circ_0001528	chr13	76832966	76865691	-	32725	21912	ENSOARG00000012204;	intron_11:76847923-76854827,exon_1:76854827-76855116,intron_9:76833065-76844453,intron_10:76844619-76847784,exon_5:76844453-76844619,;	PGN,PGA	15,38	515507	STAU1
oar_circ_0001529	chr13	77094934	77098957	+	4023	4023	--	--	PGA	2	0	--
oar_circ_0001530	chr13	77297610	77301853	-	4243	3764	ENSOARG00000012845;	intron_6:77300778-77301739,exon_6:77298649-77298837,intron_3:77297733-77298649,intron_5:77299574-77300653,intron_4:77298837-77299457,;	PGN	4	42	B4GALT5
oar_circ_0001531	chr13	77298649	77312107	-	13458	12967	ENSOARG00000012845;	intron_6:77300778-77301739,exon_6:77298649-77298837,intron_5:77299574-77300653,intron_4:77298837-77299457,intron_7:77301853-77311972,;	PGN	2	148	B4GALT5
oar_circ_0001532	chr13	77300653	77301853	-	1200	961	ENSOARG00000012845;	intron_6:77300778-77301739,;	PGN	2	2	B4GALT5
oar_circ_0001533	chr13	77504757	77510624	+	5867	5555	ENSOARG00000013014;	intron_12:77507647-77510512,intron_11:77504874-77507564,;	PGN,PGA	9,14	53,58	SLC9A8
oar_circ_0001534	chr13	78383785	78389190	-	5405	5125	ENSOARG00000013988;	intron_2:78383900-78385930,intron_3:78385999-78389094,;	PGN	2	96	DPM1
oar_circ_0001535	chr13	79017284	79057813	-	40529	39229	ENSOARG00000014351;	intron_20:79028311-79029266,intron_18:79018887-79023108,intron_16:79017397-79018347,intron_22:79031063-79033257,intron_19:79023185-79028235,intron_25:79048690-79055389,intron_23:79033309-79034564,intron_26:79055503-79057668,intron_24:79034623-79048581,exon_11:79018726-79018887,intron_21:79029347-79030968,;	PGN,PGA	5,5	498448	ATP9A
oar_circ_0001536	chr13	79048581	79057813	-	9232	8864	ENSOARG00000014351;	intron_26:79055503-79057668,intron_25:79048690-79055389,;	PGN,PGA	35,65	57,92	ATP9A
oar_circ_0001537	chr13	81558705	81582582	+	23877	23463	ENSOARG00000015274;	intron_2:81558813-81579129,intron_4:81579435-81582392,exon_5:81582392-81582582,;	PGA	5	112	DOK5
oar_circ_0001538	chr13	81579129	81601131	+	22002	21560	ENSOARG00000015274;	exon_5:81582392-81582582,intron_5:81582582-81600995,intron_4:81579435-81582392,;	PGN	6	57	DOK5
oar_circ_0001539	chr13	9750059	9752949	-	2890	2580	ENSOARG00000011950;	intron_14:9751787-9752829,intron_13:9750197-9751735,;	PGN,PGA	8,16	18,9	KIF16B
oar_circ_0001540	chr13	9843121	9854137	-	11016	10577	ENSOARG00000011950;	intron_23:9844038-9846227,intron_22:9843231-9843940,intron_24:9846344-9854023,;	PGA	3	61	KIF16B
oar_circ_0001541	chr14	1008334	1012652	+	4318	4120	ENSOARG00000004938;	intron_4:1011119-1012458,exon_4:1010944-1011119,intron_2:1008417-1009350,exon_5:1012458-1012652,intron_3:1009465-1010944,;	PGA	2	138	COG4
oar_circ_0001542	chr14	1009350	1015510	+	6160	5939	ENSOARG00000004938;	intron_4:1011119-1012458,intron_3:1009465-1010944,exon_4:1010944-1011119,intron_5:1012652-1014744,intron_6:1014850-1015352,exon_5:1012458-1012652,exon_7:1015352-1015510,;	PGN	2	116	COG4
oar_circ_0001543	chr14	10153388	10154256	+	868	209	ENSOARG00000010703;	exon_19:10154085-10154294,;	PGN,PGA	2,5	3,2	ATP2C2
oar_circ_0001544	chr14	1022573	1022769	+	196	196	ENSOARG00000004938;	intron_12:1022326-1026442,;	PGN	2	5	COG4
oar_circ_0001545	chr14	10886415	10889005	+	2590	2590	--	--	PGN	2	0	--
oar_circ_0001546	chr14	11106369	11106588	+	219	219	ENSOARG00000011327;	exon_1:11106362-11106588,;	PGN,PGA	11,5	12,3	GSE1
oar_circ_0001547	chr14	1123216	1149434	-	26218	26218	ENSOARG00000005163;	intron_2:1123454-1150282,exon_9:1123216-1123454,;	PGN,PGA	36,41	11441268	-
oar_circ_0001548	chr14	1123216	1149468	-	26252	26252	ENSOARG00000005163;	exon_9:1123216-1123454,intron_2:1123454-1150282,;	PGA	3	1272	-
oar_circ_0001549	chr14	1123226	1149970	+	26744	26744	--	--	PGN,PGA	26,9	0,0	--
oar_circ_0001550	chr14	1126806	1150460	-	23654	23654	ENSOARG00000005163;	exon_8:1150282-1150460,intron_2:1123454-1150282,;	PGN,PGA	12,8	11381180	-
oar_circ_0001551	chr14	1132224	1155235	-	23011	23011	ENSOARG00000005163;	exon_8:1150282-1150460,intron_4:1151946-1152516,intron_6:1154826-1155099,intron_3:1150460-1151831,intron_2:1123454-1150282,intron_5:1152619-1154733,;	PGN,PGA	9,15	12541258	-
oar_circ_0001552	chr14	12423678	12424493	-	815	740	ENSOARG00000011734;	intron_5:12423753-12424325,exon_5:12424325-12424493,;	PGN,PGA	12,8	14,18	FBXO31
oar_circ_0001553	chr14	12900999	12907292	+	6293	6062	ENSOARG00000012330;	intron_1:12901138-12904710,exon_3:12907092-12907292,intron_2:12904802-12907092,;	PGN,PGA	14,20	52,45	BANP
oar_circ_0001554	chr14	12900999	12920978	+	19979	19631	ENSOARG00000012330;	intron_3:12907292-12919362,exon_3:12907092-12907292,intron_2:12904802-12907092,intron_1:12901138-12904710,intron_4:12919479-12920802,exon_5:12920802-12920978,;	PGN,PGA	7,9	162122	BANP
oar_circ_0001555	chr14	13281736	13296110	+	14374	14374	ENSOARG00000012499;	intron_9:13291298-13292072,exon_7:13283290-13283486,intron_7:13283486-13291007,intron_6:13281845-13283290,intron_8:13291035-13291241,intron_10:13292075-13302529,;	PGN,PGA	9,6	35,35	ZFPM1
oar_circ_0001556	chr14	13880459	13884917	-	4458	4178	ENSOARG00000013924;	intron_14:13880598-13884776,;	PGN	3	54	ANKRD11
oar_circ_0001557	chr14	13965732	13966419	+	687	687	--	--	PGN	4	0	--
oar_circ_0001558	chr14	14131569	14132084	+	515	515	--	--	PGN	2	0	--
oar_circ_0001559	chr14	14159515	14162754	-	3239	2829	ENSOARG00000014579;	intron_34:14160826-14161214,intron_33:14159628-14160759,intron_36:14161621-14162641,intron_35:14161248-14161538,;	PGN	7	8	FANCA
oar_circ_0001560	chr14	14289117	14289720	+	603	603	--	--	PGN	2	0	--
oar_circ_0001561	chr14	14302636	14316025	+	13389	12792	ENSOARG00000015279;	intron_2:14302723-14307033,exon_9:14312711-14312921,intron_5:14309247-14309783,intron_8:14310905-14312711,exon_11:14315835-14316025,exon_7:14310350-14310518,intron_6:14309989-14310350,intron_4:14307740-14309192,exon_3:14307033-14307231,exon_4:14307533-14307740,intron_10:14313779-14315835,intron_9:14312921-14313713,exon_6:14309783-14309989,intron_7:14310518-14310818,;	PGN	2	183	GAS8
oar_circ_0001562	chr14	14500189	14508393	-	8204	7586	ENSOARG00000015518;	intron_6:14505841-14506251,exon_10:14506251-14506459,intron_2:14500333-14500801,exon_11:14505685-14505841,exon_14:14500801-14501041,intron_7:14506459-14508042,intron_3:14501041-14501744,exon_13:14501744-14501924,intron_4:14501924-14503574,intron_5:14503697-14505685,;	PGN	2	340	VPS35
oar_circ_0001563	chr14	14501744	14513089	-	11345	10677	ENSOARG00000015518;	intron_4:14501924-14503574,intron_6:14505841-14506251,intron_10:14511375-14511823,exon_5:14512875-14513089,exon_13:14501744-14501924,intron_9:14508393-14511265,intron_11:14511907-14512875,intron_7:14506459-14508042,exon_10:14506251-14506459,exon_11:14505685-14505841,intron_5:14503697-14505685,;	PGA	2	464	VPS35
oar_circ_0001564	chr14	14503574	14515093	-	11519	10851	ENSOARG00000015518;	exon_5:14512875-14513089,intron_12:14513089-14514910,intron_5:14503697-14505685,intron_10:14511375-14511823,intron_7:14506459-14508042,exon_4:14514910-14515093,exon_11:14505685-14505841,intron_11:14511907-14512875,exon_10:14506251-14506459,intron_6:14505841-14506251,intron_9:14508393-14511265,;	PGN	2	441	VPS35
oar_circ_0001565	chr14	14510487	14510822	-	335	335	ENSOARG00000015518;	intron_9:14508393-14511265,;	PGN	4	1	VPS35
oar_circ_0001566	chr14	14511265	14518028	-	6763	6249	ENSOARG00000015518;	exon_5:14512875-14513089,intron_10:14511375-14511823,intron_14:14515842-14516530,intron_13:14515093-14515718,intron_12:14513089-14514910,exon_4:14514910-14515093,intron_11:14511907-14512875,intron_15:14516627-14517929,;	PGN,PGA	3,8	258323	VPS35
oar_circ_0001567	chr14	14514910	14518028	-	3118	2798	ENSOARG00000015518;	intron_13:14515093-14515718,intron_14:14515842-14516530,exon_4:14514910-14515093,intron_15:14516627-14517929,;	PGA	3	119	VPS35
oar_circ_0001568	chr14	14515718	14518028	-	2310	1990	ENSOARG00000015518;	intron_14:14515842-14516530,intron_15:14516627-14517929,;	PGA	5	32	VPS35
oar_circ_0001569	chr14	14530700	14533596	+	2896	1373	ENSOARG00000015649;	exon_3:14530700-14530864,intron_4:14531171-14532380,;	PGN,PGA	10,11	4,6	ORC6
oar_circ_0001570	chr14	1488690	1489753	-	1063	998	ENSOARG00000006013;	intron_10:1488761-1489550,exon_3:1489550-1489759,;	PGN,PGA	2,2	15,11	RFWD3
oar_circ_0001571	chr14	15042503	15075840	-	33337	32222	ENSOARG00000016029;	exon_7:15042503-15042732,intron_7:15072888-15075783,intron_3:15042732-15066630,intron_5:15066892-15071843,exon_4:15071843-15072092,;	PGN,PGA	9,13	123162	NETO2
oar_circ_0001572	chr14	15243230	15257019	-	13789	13789	ENSOARG00000016143;	intron_8:15184043-15252935,intron_9:15253108-15256924,exon_10:15252935-15253108,;	PGA	2	178	ITFG1
oar_circ_0001573	chr14	15252935	15257019	-	4084	3989	ENSOARG00000016143;	exon_10:15252935-15253108,intron_9:15253108-15256924,;	PGN,PGA	5,2	62,71	ITFG1
oar_circ_0001574	chr14	15364798	15387348	-	22550	22176	ENSOARG00000016143;	intron_13:15364893-15384461,intron_15:15385800-15387202,intron_14:15384536-15385742,;	PGN	7	154	ITFG1
oar_circ_0001575	chr14	15425775	15448081	+	22306	21791	ENSOARG00000016405;	intron_2:15425862-15430496,intron_3:15430635-15435578,intron_5:15444773-15448000,intron_4:15435678-15444665,;	PGN,PGA	26,44	177151	PHKB
oar_circ_0001576	chr14	15425775	15468461	+	42686	42055	ENSOARG00000016405;	intron_5:15444773-15448000,intron_4:15435678-15444665,intron_2:15425862-15430496,intron_6:15448081-15468345,intron_3:15430635-15435578,;	PGN,PGA	23,52	293260	PHKB
oar_circ_0001577	chr14	15425775	15509835	+	84060	81915	ENSOARG00000016405;	intron_4:15435678-15444665,exon_13:15509676-15509835,intron_5:15444773-15448000,intron_11:15506882-15507682,intron_7:15468461-15490029,intron_2:15425862-15430496,intron_12:15507760-15509676,intron_8:15490093-15503500,exon_10:15504814-15505012,intron_3:15430635-15435578,intron_10:15505012-15506824,intron_6:15448081-15468345,;	PGN,PGA	14,33	514494	PHKB
oar_circ_0001578	chr14	15507682	15509835	+	2153	2075	ENSOARG00000016405;	exon_13:15509676-15509835,intron_12:15507760-15509676,;	PGA	2	18	PHKB
oar_circ_0001579	chr14	15609016	15623110	+	14094	12626	ENSOARG00000016405;	intron_28:15615359-15619945,intron_27:15609151-15615229,intron_29:15620053-15622015,;	PGN,PGA	5,3	60,77	PHKB
oar_circ_0001580	chr14	16205432	16207408	+	1976	1844	ENSOARG00000016864;	intron_2:16205667-16207276,exon_2:16205432-16205667,;	PGN,PGA	3,8	71,65	LONP2
oar_circ_0001581	chr14	16205432	16210398	+	4966	4711	ENSOARG00000016864;	intron_3:16207408-16208617,exon_5:16210234-16210398,exon_2:16205432-16205667,intron_4:16208740-16210234,intron_2:16205667-16207276,;	PGA	3	83	LONP2
oar_circ_0001582	chr14	16205432	16213489	+	8057	7707	ENSOARG00000016864;	intron_5:16210398-16213394,intron_3:16207408-16208617,exon_5:16210234-16210398,exon_2:16205432-16205667,intron_4:16208740-16210234,intron_2:16205667-16207276,;	PGN,PGA	7,3	144108	LONP2
oar_circ_0001583	chr14	16205432	16229392	+	23960	23468	ENSOARG00000016864;	intron_5:16210398-16213394,intron_6:16213489-16220417,exon_5:16210234-16210398,intron_7:16220676-16229250,intron_2:16205667-16207276,intron_4:16208740-16210234,exon_2:16205432-16205667,exon_7:16220417-16220676,intron_3:16207408-16208617,;	PGN,PGA	8,14	531466	LONP2
oar_circ_0001584	chr14	16208617	16213489	+	4872	4654	ENSOARG00000016864;	intron_4:16208740-16210234,intron_5:16210398-16213394,exon_5:16210234-16210398,;	PGN	3	64	LONP2
oar_circ_0001585	chr14	16213394	16229392	+	15998	15761	ENSOARG00000016864;	intron_7:16220676-16229250,intron_6:16213489-16220417,exon_7:16220417-16220676,;	PGA	2	358	LONP2
oar_circ_0001586	chr14	16220417	16229392	+	8975	8833	ENSOARG00000016864;	intron_7:16220676-16229250,exon_7:16220417-16220676,;	PGN	2	328	LONP2
oar_circ_0001587	chr14	16220417	16245836	+	25419	24865	ENSOARG00000016864;	intron_7:16220676-16229250,intron_9:16240214-16242218,intron_10:16242345-16245702,exon_7:16220417-16220676,intron_8:16229392-16240063,;	PGA	5	492	LONP2
oar_circ_0001588	chr14	16229250	16245836	+	16586	16032	ENSOARG00000016864;	intron_9:16240214-16242218,intron_10:16242345-16245702,intron_8:16229392-16240063,;	PGN,PGA	2,8	231195	LONP2
oar_circ_0001589	chr14	16240063	16245836	+	5773	5361	ENSOARG00000016864;	intron_10:16242345-16245702,intron_9:16240214-16242218,;	PGA	2	47	LONP2
oar_circ_0001590	chr14	1660228	1670739	-	10511	10141	ENSOARG00000006324;	intron_8:1661689-1670585,intron_7:1660310-1661555,;	PGN	2	94	WDR59
oar_circ_0001591	chr14	1676987	1680316	-	3329	3078	ENSOARG00000006324;	intron_12:1677395-1680151,exon_14:1680151-1680316,exon_16:1676987-1677144,;	PGA	2	39	WDR59
oar_circ_0001592	chr14	1697963	1709103	-	11140	10710	ENSOARG00000006324;	intron_23:1705986-1708967,intron_22:1704799-1705900,intron_21:1702515-1704718,intron_20:1698052-1702477,;	PGN,PGA	3,2	96,64	WDR59
oar_circ_0001593	chr14	17500248	17502270	-	2022	1774	ENSOARG00000017044;	intron_2:17500364-17502138,;	PGN	2	2	ZNF423
oar_circ_0001594	chr14	18126671	18131985	+	5314	4914	ENSOARG00000017186;	intron_4:18130775-18131877,intron_3:18129218-18130654,intron_2:18126795-18129171,;	PGN,PGA	3,2	27,35	PAPD5
oar_circ_0001595	chr14	18126671	18139261	+	12590	11623	ENSOARG00000017186;	intron_2:18126795-18129171,intron_5:18131985-18134044,intron_4:18130775-18131877,intron_6:18134173-18134966,intron_10:18137393-18139096,intron_7:18135180-18136767,exon_11:18139096-18139261,exon_10:18137205-18137393,intron_3:18129218-18130654,exon_7:18134966-18135180,;	PGN	2	123	PAPD5
oar_circ_0001596	chr14	18233893	18235478	-	1585	1461	ENSOARG00000017248;	exon_7:18235293-18235478,intron_10:18234017-18235293,;	PGA	2	27	BRD7
oar_circ_0001597	chr14	18643272	18682463	+	39191	38583	ENSOARG00000017520;	intron_5:18674421-18677771,exon_2:18645064-18645367,intron_6:18678151-18679053,intron_8:18680370-18682340,exon_7:18679053-18679219,exon_1:18643272-18643924,intron_2:18645367-18647542,intron_1:18643924-18645064,intron_4:18672588-18674304,intron_7:18679219-18680228,exon_6:18677771-18678151,intron_3:18647648-18672468,;	PGN,PGA	4,6	13501674	CYLD
oar_circ_0001598	chr14	18674304	18682463	+	8159	7777	ENSOARG00000017520;	exon_6:18677771-18678151,intron_6:18678151-18679053,intron_7:18679219-18680228,intron_8:18680370-18682340,exon_7:18679053-18679219,intron_5:18674421-18677771,;	PGN,PGA	2,2	452525	CYLD
oar_circ_0001599	chr14	18698787	18699266	+	479	479	--	--	PGN	4	0	--
oar_circ_0001600	chr14	20433097	20437626	-	4529	4463	ENSOARG00000017615;	intron_5:20433352-20437560,exon_2:20433097-20433352,;	PGA	6	29	TOX3
oar_circ_0001601	chr14	2086930	2101466	-	14536	14173	ENSOARG00000006663;	intron_5:2099407-2101348,intron_3:2087050-2098753,exon_3:2099187-2099407,intron_4:2098878-2099187,;	PGN,PGA	21,14	252303	CFDP1
oar_circ_0001602	chr14	2098753	2101466	-	2713	2470	ENSOARG00000006663;	exon_3:2099187-2099407,intron_5:2099407-2101348,intron_4:2098878-2099187,;	PGN,PGA	6,3	123171	CFDP1
oar_circ_0001603	chr14	2099187	2123905	-	24718	6558	ENSOARG00000006663;	exon_3:2099187-2099407,intron_5:2099407-2101348,intron_6:2101466-2105863,;	PGA	6	226	CFDP1
oar_circ_0001604	chr14	21124600	21126220	+	1620	1620	ENSOARG00000017664;	exon_1:21124600-21126220,;	PGN	10	931	CHD9
oar_circ_0001605	chr14	21155979	21157053	-	1074	1074	--	--	PGA	2	0	--
oar_circ_0001606	chr14	21183069	21202441	+	19372	18308	ENSOARG00000017664;	intron_11:21195367-21199122,intron_9:21188800-21191754,exon_14:21200865-21201121,exon_12:21199122-21199299,intron_6:21184291-21184923,exon_15:21202230-21202441,intron_14:21201121-21202230,intron_4:21183216-21184081,exon_11:21195123-21195367,intron_7:21185041-21188345,intron_12:21199299-21200623,intron_10:21191876-21195123,intron_8:21188432-21188662,;	PGA	3	831	CHD9
oar_circ_0001607	chr14	2119135	2147163	-	28028	4591	ENSOARG00000006717;	intron_1:2143397-2147988,;	PGN,PGA	6,4	374555	-
oar_circ_0001608	chr14	21202230	21212052	+	9822	9711	ENSOARG00000017664;	exon_17:21205814-21205982,exon_15:21202230-21202441,intron_17:21205982-21206688,exon_16:21204279-21204475,intron_18:21206868-21211941,exon_18:21206688-21206868,intron_15:21202441-21204279,intron_16:21204475-21205814,;	PGA	4	476	CHD9
oar_circ_0001609	chr14	21211941	21217878	+	5937	5826	ENSOARG00000017664;	exon_21:21217678-21217878,exon_20:21217029-21217226,intron_20:21217226-21217678,intron_19:21212052-21217029,;	PGN,PGA	6,3	313242	CHD9
oar_circ_0001610	chr14	21211941	21221891	+	9950	9749	ENSOARG00000017664;	exon_21:21217678-21217878,intron_20:21217226-21217678,exon_20:21217029-21217226,intron_19:21212052-21217029,intron_21:21217878-21221214,intron_22:21221374-21221801,exon_22:21221214-21221374,;	PGN,PGA	6,5	409331	CHD9
oar_circ_0001611	chr14	21217029	21217878	+	849	849	ENSOARG00000017664;	exon_21:21217678-21217878,intron_20:21217226-21217678,exon_20:21217029-21217226,;	PGA	2	103	CHD9
oar_circ_0001612	chr14	21217029	21221891	+	4862	4772	ENSOARG00000017664;	intron_21:21217878-21221214,intron_22:21221374-21221801,exon_22:21221214-21221374,exon_21:21217678-21217878,intron_20:21217226-21217678,exon_20:21217029-21217226,;	PGA	2	192	CHD9
oar_circ_0001613	chr14	21239399	21249975	+	10576	10307	ENSOARG00000017664;	intron_33:21243572-21246969,intron_32:21242670-21243403,exon_32:21242397-21242670,intron_34:21247109-21247425,intron_35:21247647-21249846,intron_31:21241660-21242397,exon_35:21247425-21247647,intron_30:21240308-21241496,exon_30:21239399-21240308,exon_33:21243403-21243572,exon_31:21241496-21241660,;	PGN	6	918	CHD9
oar_circ_0001614	chr14	21460970	21475854	-	14884	14554	ENSOARG00000017887;	exon_15:21471381-21471533,exon_14:21475401-21475854,intron_9:21463873-21467784,exon_16:21467784-21468163,intron_10:21468163-21471381,intron_11:21471533-21475401,exon_17:21463685-21463873,exon_20:21460970-21461133,intron_7:21461967-21463457,intron_6:21461133-21461865,;	PGA	2	240	RPGRIP1L
oar_circ_0001615	chr14	21471381	21511871	-	40490	39603	ENSOARG00000017887;	intron_13:21484167-21484712,intron_16:21485944-21490846,intron_20:21500296-21511727,intron_19:21498168-21500190,intron_14:21484892-21485556,exon_14:21475401-21475854,intron_17:21490986-21496630,exon_12:21484712-21484892,intron_15:21485607-21485837,intron_18:21496704-21498021,exon_15:21471381-21471533,intron_11:21471533-21475401,intron_12:21475854-21484049,;	PGA	9	436	RPGRIP1L
oar_circ_0001616	chr14	2147988	2154699	-	6711	6711	ENSOARG00000006717;	intron_5:2153653-2155945,intron_3:2150006-2152919,intron_4:2153043-2153610,intron_2:2148108-2149886,;	PGN,PGA	3,3	10511253	-
oar_circ_0001617	chr14	21511727	21521065	-	9338	8854	ENSOARG00000017887;	intron_23:21516154-21519280,intron_21:21511871-21513417,intron_24:21519425-21520973,intron_22:21513520-21515855,exon_3:21515855-21516154,;	PGN	2	271	RPGRIP1L
oar_circ_0001618	chr14	2152919	2154699	-	1780	1780	ENSOARG00000006717;	intron_4:2153043-2153610,intron_5:2153653-2155945,;	PGN,PGA	2,2	9341104	-
oar_circ_0001619	chr14	21539347	21540331	+	984	984	ENSOARG00000017939;	intron_1:21525035-21633705,;	PGN	2	33	FTO
oar_circ_0001620	chr14	2164200	2166073	-	1873	1630	ENSOARG00000006717;	exon_3:2164634-2164854,intron_21:2164854-2165955,intron_20:2164325-2164634,;	PGN,PGA	6,2	113151	-
oar_circ_0001621	chr14	2164200	2166739	-	2539	2539	ENSOARG00000006717;	intron_21:2164854-2165955,intron_20:2164325-2164634,exon_3:2164634-2164854,intron_22:2166073-2177347,;	PGA	2	157	-
oar_circ_0001622	chr14	21692645	21702656	+	10011	9787	ENSOARG00000017939;	intron_5:21692725-21702512,;	PGN,PGA	3,4	68,60	FTO
oar_circ_0001623	chr14	21692645	21710921	+	18276	17932	ENSOARG00000017939;	intron_6:21702656-21710801,intron_5:21692725-21702512,;	PGN,PGA	140154	116130	FTO
oar_circ_0001624	chr14	21692645	21761646	+	69001	68532	ENSOARG00000017939;	intron_6:21702656-21710801,intron_7:21710921-21761521,intron_5:21692725-21702512,;	PGN	7	398	FTO
oar_circ_0001625	chr14	21702512	21710921	+	8409	8145	ENSOARG00000017939;	intron_6:21702656-21710801,;	PGN,PGA	8,8	48,70	FTO
oar_circ_0001626	chr14	2289267	2290028	-	761	515	ENSOARG00000006898;	intron_3:2289367-2289882,;	PGN	2	1	ADAT1
oar_circ_0001627	chr14	23443509	23477769	+	34260	8014	ENSOARG00000018232;	intron_5:23444893-23446607,intron_6:23446712-23449160,intron_7:23449265-23451837,intron_4:23443643-23444739,exon_14:23461218-23461402,;	PGN	4	11	-
oar_circ_0001628	chr14	23506666	23511621	-	4955	4955	ENSOARG00000018341;	intron_2:23506732-23518045,;	PGN	3	15	-
oar_circ_0001629	chr14	23507445	23517317	-	9872	9872	ENSOARG00000018341;	intron_2:23506732-23518045,;	PGA	6	25	-
oar_circ_0001630	chr14	23625986	23633359	+	7373	6344	ENSOARG00000018388;	intron_14:23630755-23631602,intron_12:23628501-23629801,intron_11:23627709-23628371,intron_15:23631715-23633210,intron_9:23626126-23627310,intron_13:23629933-23630617,exon_11:23627537-23627709,;	PGN	2	129	BBS2
oar_circ_0001631	chr14	23627310	23633359	+	6049	5160	ENSOARG00000018388;	intron_14:23630755-23631602,intron_12:23628501-23629801,intron_15:23631715-23633210,exon_11:23627537-23627709,intron_13:23629933-23630617,intron_11:23627709-23628371,;	PGN,PGA	8,3	110151	BBS2
oar_circ_0001632	chr14	23660323	23666917	-	6594	6294	ENSOARG00000018419;	intron_10:23660424-23662848,intron_11:23662901-23666771,;	PGN,PGA	7,8	79118	OGFOD1
oar_circ_0001633	chr14	23725371	23727408	+	2037	1933	ENSOARG00000018465;	intron_8:23725562-23727304,exon_8:23725371-23725562,;	PGN,PGA	5,9	61,65	AMFR
oar_circ_0001634	chr14	24405057	24405232	-	175	175	--	--	PGN,PGA	2,3	0,0	--
oar_circ_0001635	chr14	24614059	24627764	-	13705	13150	ENSOARG00000018905;	intron_3:24621833-24626506,intron_2:24614124-24621704,intron_4:24626630-24627034,intron_5:24627133-24627626,;	PGN,PGA	3,5	103118	FAM192A
oar_circ_0001636	chr14	24661392	24668456	+	7064	6560	ENSOARG00000018931;	intron_7:24661524-24662387,intron_9:24663586-24668344,intron_8:24662503-24663442,;	PGA	2	83	RSPRY1
oar_circ_0001637	chr14	25150908	25151558	-	650	406	ENSOARG00000000878;	intron_2:25151017-25151423,;	PGN	2	2	KIFC3
oar_circ_0001638	chr14	25170351	25173623	-	3272	3272	ENSOARG00000000878;	intron_16:25161866-25176665,;	PGN	2	82	KIFC3
oar_circ_0001639	chr14	25748843	25767679	-	18836	17652	ENSOARG00000001567;	exon_15:25761637-25761789,intron_36:25762939-25764570,intron_26:25748984-25749299,intron_35:25762082-25762819,exon_22:25749299-25749530,exon_12:25764570-25764811,intron_28:25751544-25752418,exon_17:25755431-25755633,intron_29:25752705-25753125,exon_10:25767508-25767679,intron_30:25753250-25754301,intron_38:25767124-25767508,intron_31:25754448-25755431,intron_33:25756962-25761637,intron_27:2574953…	PGN,PGA	4,2	722727	CNOT1
oar_circ_0001640	chr14	25751465	25754448	-	2983	2632	ENSOARG00000001567;	intron_28:25751544-25752418,intron_30:25753250-25754301,exon_20:25752418-25752705,intron_29:25752705-25753125,;	PGN	5	180	CNOT1
oar_circ_0001641	chr14	25751465	25767679	-	16214	15171	ENSOARG00000001567;	intron_35:25762082-25762819,intron_37:25764811-25766996,exon_12:25764570-25764811,exon_20:25752418-25752705,intron_32:25755633-25756811,intron_28:25751544-25752418,exon_10:25767508-25767679,intron_36:25762939-25764570,exon_17:25755431-25755633,exon_15:25761637-25761789,intron_29:25752705-25753125,intron_38:25767124-25767508,intron_30:25753250-25754301,intron_31:25754448-25755431,intron_33:2575696…	PGA	2	591	CNOT1
oar_circ_0001642	chr14	25798096	25798934	-	838	838	--	--	PGN	2	0	--
oar_circ_0001643	chr14	25831054	25840404	-	9350	9350	--	--	PGA	2	0	--
oar_circ_0001644	chr14	28999268	28999563	-	295	295	ENSOARG00000001745;	exon_2:28999268-28999563,;	PGA	2	20	CDH8
oar_circ_0001645	chr14	29121576	29125550	-	3974	3974	ENSOARG00000001745;	exon_1:29125099-29125550,intron_10:28999563-29125099,;	PGN	2	30	CDH8
oar_circ_0001646	chr14	29125099	29125550	-	451	451	ENSOARG00000001745;	exon_1:29125099-29125550,;	PGA	2	26	CDH8
oar_circ_0001647	chr14	3281634	3298858	-	17224	17224	--	--	PGN,PGA	5,2	0,0	--
oar_circ_0001648	chr14	33621682	33626730	-	5048	4755	ENSOARG00000001918;	intron_5:33621756-33623864,intron_6:33623954-33624527,intron_7:33624581-33626655,;	PGN	5	50	TK2
oar_circ_0001649	chr14	33721895	33731019	-	9124	9050	ENSOARG00000002082;	intron_2:33723204-33730842,exon_3:33721891-33722056,intron_1:33722056-33723105,exon_1:33730842-33731040,;	PGN,PGA	3,3	19,35	CMTM4
oar_circ_0001650	chr14	33813854	33820117	-	6263	5584	ENSOARG00000002145;	intron_7:33816789-33818936,intron_3:33813971-33814743,intron_6:33816227-33816677,intron_8:33819072-33820023,intron_5:33815309-33816167,intron_4:33814861-33815267,;	PGN	2	268	DYNC1LI2
oar_circ_0001651	chr14	33816167	33821221	-	5054	4652	ENSOARG00000002145;	intron_7:33816789-33818936,intron_8:33819072-33820023,intron_6:33816227-33816677,intron_9:33820117-33821051,exon_5:33821051-33821221,;	PGA	3	321	DYNC1LI2
oar_circ_0001652	chr14	34157864	34158120	-	256	256	--	--	PGA	2	0	--
oar_circ_0001653	chr14	34294728	34301935	+	7207	6893	ENSOARG00000002953;	intron_3:34298100-34298875,exon_3:34297907-34298100,intron_2:34294856-34297907,intron_4:34298972-34301846,;	PGN,PGA	4,8	64,81	LRRC36
oar_circ_0001654	chr14	34294728	34318196	+	23468	23026	ENSOARG00000002953;	intron_4:34298972-34301846,intron_2:34294856-34297907,intron_5:34301935-34318068,exon_3:34297907-34298100,intron_3:34298100-34298875,;	PGN,PGA	4,5	124148	LRRC36
oar_circ_0001655	chr14	34434120	34434895	+	775	775	--	--	PGN,PGA	25,23	0,0	--
oar_circ_0001656	chr14	34500625	34511002	+	10377	10377	ENSOARG00000003053;	intron_1:34489636-34509702,exon_3:34510831-34511002,intron_2:34510492-34510831,exon_2:34509702-34510492,;	PGN	2	581	CTCF
oar_circ_0001657	chr14	34573460	34573806	-	346	346	ENSOARG00000003135;	exon_1:34573460-34573806,;	PGN,PGA	5,9	58,76	GFOD2
oar_circ_0001658	chr14	34767834	34770094	-	2260	2042	ENSOARG00000003272;	exon_11:34769919-34770094,intron_11:34767933-34769344,intron_12:34769463-34769919,;	PGN	2	19	SLC12A4
oar_circ_0001659	chr14	34887369	34890433	+	3064	3064	ENSOARG00000003342;	exon_2:34887369-34888504,intron_2:34888504-34890270,exon_3:34890270-34890433,;	PGN,PGA	14,25	301358	NFATC3
oar_circ_0001660	chr14	34887369	34907538	+	20169	20169	ENSOARG00000003342;	intron_3:34890433-34907338,exon_3:34890270-34890433,intron_2:34888504-34890270,exon_2:34887369-34888504,exon_4:34907338-34907538,;	PGN,PGA	4,18	440521	NFATC3
oar_circ_0001661	chr14	34926296	34926508	+	212	212	ENSOARG00000003342;	exon_9:34926168-34927170,;	PGN	2	18	NFATC3
oar_circ_0001662	chr14	35021592	35036357	+	14765	14619	ENSOARG00000003409;	intron_1:35021770-35024564,intron_3:35029434-35036248,exon_1:35021592-35021770,exon_3:35029284-35029434,intron_2:35024601-35029284,;	PGN	2	183	PRMT7
oar_circ_0001663	chr14	35353262	35353903	+	641	363	ENSOARG00000003438;	intron_13:35353393-35353756,;	PGA	2	2	CDH3
oar_circ_0001664	chr14	35440988	35441462	+	474	474	--	--	PGN	2	0	--
oar_circ_0001665	chr14	35444115	35453141	+	9026	8751	ENSOARG00000003455;	intron_8:35444693-35446158,exon_9:35446158-35446341,intron_10:35448286-35452995,exon_7:35444115-35444291,intron_7:35444291-35444564,exon_10:35448041-35448286,intron_9:35446341-35448041,;	PGN	3	57	CDH1
oar_circ_0001666	chr14	35476652	35486339	+	9687	9291	ENSOARG00000003479;	intron_2:35477296-35479455,intron_3:35479572-35481715,exon_6:35486176-35486339,intron_4:35481857-35483695,intron_5:35483832-35486176,exon_2:35476652-35477296,;	PGN,PGA	5,4	422366	TANGO6
oar_circ_0001667	chr14	35476652	35490177	+	13525	13046	ENSOARG00000003479;	exon_2:35476652-35477296,intron_5:35483832-35486176,exon_6:35486176-35486339,intron_2:35477296-35479455,intron_3:35479572-35481715,intron_6:35486339-35490094,intron_4:35481857-35483695,;	PGA	2	427	TANGO6
oar_circ_0001668	chr14	35476652	35558563	+	81911	80852	ENSOARG00000003479;	intron_14:35526213-35558422,intron_8:35502895-35504561,exon_13:35524943-35525420,exon_2:35476652-35477296,intron_7:35490177-35502782,intron_9:35504738-35507510,intron_4:35481857-35483695,intron_13:35525420-35526155,exon_6:35486176-35486339,intron_5:35483832-35486176,exon_11:35509369-35509561,intron_6:35486339-35490094,intron_11:35509561-35517375,intron_12:35517510-35524943,intron_3:35479572-35481…	PGN	12	1406	TANGO6
oar_circ_0001669	chr14	35481715	35483832	+	2117	1838	ENSOARG00000003479;	intron_4:35481857-35483695,;	PGA	4	16	TANGO6
oar_circ_0001670	chr14	35481715	35486339	+	4624	4345	ENSOARG00000003479;	intron_5:35483832-35486176,intron_4:35481857-35483695,exon_6:35486176-35486339,;	PGN,PGA	3,9	45,50	TANGO6
oar_circ_0001671	chr14	35481715	35490177	+	8462	8100	ENSOARG00000003479;	exon_6:35486176-35486339,intron_4:35481857-35483695,intron_6:35486339-35490094,intron_5:35483832-35486176,;	PGA	2	111	TANGO6
oar_circ_0001672	chr14	35490094	35509561	+	19467	19138	ENSOARG00000003479;	exon_9:35504561-35504738,intron_10:35507643-35509369,intron_7:35490177-35502782,intron_9:35504738-35507510,intron_8:35502895-35504561,exon_11:35509369-35509561,;	PGN	3	317	TANGO6
oar_circ_0001673	chr14	35490094	35517510	+	27416	26952	ENSOARG00000003479;	exon_9:35504561-35504738,intron_9:35504738-35507510,intron_8:35502895-35504561,exon_11:35509369-35509561,intron_7:35490177-35502782,intron_10:35507643-35509369,intron_11:35509561-35517375,;	PGN,PGA	17,11	452485	TANGO6
oar_circ_0001674	chr14	35502782	35509561	+	6779	6533	ENSOARG00000003479;	intron_10:35507643-35509369,exon_9:35504561-35504738,exon_11:35509369-35509561,intron_9:35504738-35507510,intron_8:35502895-35504561,;	PGN	3	122	TANGO6
oar_circ_0001675	chr14	35502782	35517510	+	14728	14347	ENSOARG00000003479;	intron_9:35504738-35507510,exon_9:35504561-35504738,intron_8:35502895-35504561,exon_11:35509369-35509561,intron_10:35507643-35509369,intron_11:35509561-35517375,;	PGN,PGA	2,7	257299	TANGO6
oar_circ_0001676	chr14	35502782	35558563	+	55781	55201	ENSOARG00000003479;	intron_11:35509561-35517375,intron_10:35507643-35509369,exon_9:35504561-35504738,exon_13:35524943-35525420,exon_11:35509369-35509561,intron_14:35526213-35558422,intron_13:35525420-35526155,intron_12:35517510-35524943,intron_8:35502895-35504561,intron_9:35504738-35507510,;	PGA	6	730	TANGO6
oar_circ_0001677	chr14	35517375	35558563	+	41188	40854	ENSOARG00000003479;	intron_12:35517510-35524943,exon_13:35524943-35525420,intron_14:35526213-35558422,intron_13:35525420-35526155,;	PGN	5	474	TANGO6
oar_circ_0001678	chr14	35601263	35610399	+	9136	9022	ENSOARG00000003479;	exon_16:35601263-35601415,intron_16:35601415-35610285,;	PGN,PGA	3,4	68,53	TANGO6
oar_circ_0001679	chr14	35701674	35705673	+	3999	3291	ENSOARG00000003503;	intron_13:35704274-35705577,intron_12:35702336-35704167,exon_12:35702179-35702336,;	PGN	3	17	CIRH1A
oar_circ_0001680	chr14	35756639	35756853	+	214	214	ENSOARG00000003518;	exon_8:35756637-35756853,;	PGA	3	16	SNTB2
oar_circ_0001681	chr14	36219657	36221899	+	2242	2007	ENSOARG00000003625;	intron_4:36219795-36221802,;	PGN	4	5	WWP2
oar_circ_0001682	chr14	36219657	36244593	+	24936	24573	ENSOARG00000003625;	intron_5:36221899-36244465,intron_4:36219795-36221802,;	PGA	9	95	WWP2
oar_circ_0001683	chr14	36316717	36316983	-	266	266	--	--	PGN	2	0	--
oar_circ_0001684	chr14	37702891	37703411	+	520	520	--	--	PGN	2	0	--
oar_circ_0001685	chr14	3776786	3784465	-	7679	7679	--	--	PGN,PGA	3,4	0,0	--
oar_circ_0001686	chr14	38290445	38309690	+	19245	17841	ENSOARG00000003692;	exon_21:38309451-38309690,exon_13:38301476-38301630,intron_13:38301630-38302299,intron_18:38306743-38307572,intron_11:38298901-38301102,intron_10:38294963-38298660,exon_18:38306575-38306743,intron_8:38292114-38294583,exon_14:38302299-38302467,exon_16:38305151-38305316,intron_15:38302871-38305151,intron_19:38307673-38308168,exon_7:38290445-38290616,intron_14:38302467-38302727,intron_16:38305316-38…	PGN	2	223	PMFBP1
oar_circ_0001687	chr14	38477856	38484778	-	6922	6639	ENSOARG00000003803;	intron_7:38479708-38484690,intron_5:38478057-38479000,exon_6:38477856-38478057,intron_6:38479111-38479624,;	PGA	2	279	IST1
oar_circ_0001688	chr14	38484690	38486759	-	2069	1878	ENSOARG00000003803;	intron_8:38484778-38486069,exon_2:38486069-38486250,intron_9:38486250-38486656,;	PGN,PGA	3,4	74120	IST1
oar_circ_0001689	chr14	38665652	38665930	+	278	278	ENSOARG00000003862;	exon_1:38665652-38665930,;	PGA	2	66	PHLPP2
oar_circ_0001690	chr14	38665652	38683814	+	18162	18025	ENSOARG00000003862;	exon_3:38683623-38683814,exon_1:38665652-38665930,intron_2:38675898-38683623,intron_1:38665930-38675761,;	PGN	2	369	PHLPP2
oar_circ_0001691	chr14	39150781	39152081	+	1300	1174	ENSOARG00000003997;	intron_1:39150939-39151955,exon_1:39150781-39150939,;	PGN,PGA	42,45	8,10	HYDIN
oar_circ_0001692	chr14	39150781	39160611	+	9830	9449	ENSOARG00000003997;	intron_3:39157381-39160476,intron_2:39152081-39157261,intron_1:39150939-39151955,exon_1:39150781-39150939,;	PGN,PGA	15,14	44,26	HYDIN
oar_circ_0001693	chr14	39150781	39176887	+	26106	25725	ENSOARG00000003997;	intron_1:39150939-39151955,exon_1:39150781-39150939,intron_3:39157381-39160476,intron_2:39152081-39157261,exon_5:39176687-39176887,intron_4:39160611-39176687,;	PGN	3	93	HYDIN
oar_circ_0001694	chr14	39150781	39185217	+	34436	33930	ENSOARG00000003997;	intron_1:39150939-39151955,intron_5:39176887-39185092,exon_5:39176687-39176887,intron_2:39152081-39157261,exon_1:39150781-39150939,intron_4:39160611-39176687,intron_3:39157381-39160476,;	PGA	4	89	HYDIN
oar_circ_0001695	chr14	39151955	39160611	+	8656	8275	ENSOARG00000003997;	intron_2:39152081-39157261,intron_3:39157381-39160476,;	PGN	2	36	HYDIN
oar_circ_0001696	chr14	39201313	39208964	+	7651	7651	ENSOARG00000003997;	exon_7:39201313-39201515,exon_8:39208780-39208964,intron_7:39201515-39208780,;	PGA	4	34	HYDIN
oar_circ_0001697	chr14	39201313	39229623	+	28310	28210	ENSOARG00000003997;	intron_7:39201515-39208780,exon_8:39208780-39208964,exon_7:39201313-39201515,intron_8:39208964-39229523,;	PGN,PGA	6,4	86,90	HYDIN
oar_circ_0001698	chr14	39249291	39254278	+	4987	4868	ENSOARG00000003997;	exon_11:39254054-39254278,intron_10:39249410-39254054,;	PGN	2	30	HYDIN
oar_circ_0001699	chr14	3930728	3933473	-	2745	2476	ENSOARG00000007475;	intron_6:3930855-3933331,;	PGA	2	16	ADAMTS18
oar_circ_0001700	chr14	3930728	3967236	-	36508	35835	ENSOARG00000007475;	intron_10:3955555-3959602,intron_6:3930855-3933331,intron_7:3933473-3952200,exon_16:3952200-3952445,exon_13:3959602-3959775,intron_11:3959775-3967087,intron_8:3952445-3954479,intron_9:3954603-3955424,;	PGN	8	140	ADAMTS18
oar_circ_0001701	chr14	39308281	39310821	+	2540	2396	ENSOARG00000003997;	intron_19:39308555-39310677,exon_19:39308281-39308555,;	PGN,PGA	6,2	33,35	HYDIN
oar_circ_0001702	chr14	39308281	39318455	+	10174	9886	ENSOARG00000003997;	exon_19:39308281-39308555,intron_20:39310821-39318311,intron_19:39308555-39310677,;	PGA	6	77	HYDIN
oar_circ_0001703	chr14	39354214	39360096	+	5882	5188	ENSOARG00000003997;	intron_24:39355100-39357003,exon_26:39357369-39357579,intron_23:39354322-39355018,intron_26:39357579-39359958,;	PGA	3	18	HYDIN
oar_circ_0001704	chr14	39354214	39365295	+	11081	10259	ENSOARG00000003997;	intron_27:39360096-39363317,intron_23:39354322-39355018,intron_26:39357579-39359958,intron_24:39355100-39357003,exon_28:39363317-39363495,intron_28:39363495-39365167,exon_26:39357369-39357579,;	PGA	2	37	HYDIN
oar_circ_0001705	chr14	39363317	39365295	+	1978	1850	ENSOARG00000003997;	exon_28:39363317-39363495,intron_28:39363495-39365167,;	PGN,PGA	12,15	19,14	HYDIN
oar_circ_0001706	chr14	39425895	39443652	+	17757	14668	ENSOARG00000003997;	exon_64:39426223-39426502,intron_64:39426502-39428521,intron_66:39431442-39434313,exon_70:39439078-39439291,intron_65:39428664-39431223,exon_66:39431223-39431442,exon_72:39440937-39441103,intron_72:39441103-39443504,exon_69:39437611-39437819,intron_69:39437819-39439078,intron_67:39434474-39436723,intron_63:39425998-39426223,;	PGN	2	51	HYDIN
oar_circ_0001707	chr14	3952200	3959775	-	7575	7320	ENSOARG00000007475;	exon_13:3959602-3959775,exon_16:3952200-3952445,intron_8:3952445-3954479,intron_10:3955555-3959602,intron_9:3954603-3955424,;	PGA	2	20	ADAMTS18
oar_circ_0001708	chr14	3952200	3967236	-	15036	14632	ENSOARG00000007475;	exon_13:3959602-3959775,intron_11:3959775-3967087,exon_16:3952200-3952445,intron_10:3955555-3959602,intron_8:3952445-3954479,intron_9:3954603-3955424,;	PGN	3	36	ADAMTS18
oar_circ_0001709	chr14	39522401	39524131	+	1730	1677	ENSOARG00000004041;	exon_3:39523904-39524131,intron_2:39522454-39523904,;	PGN,PGA	4,5	49,72	POP4
oar_circ_0001710	chr14	3967087	3980752	-	13665	10976	ENSOARG00000007475;	intron_13:3970277-3978308,intron_12:3967236-3970181,;	PGA	3	13	ADAMTS18
oar_circ_0001711	chr14	3978308	3980752	-	2444	2444	--	--	PGN,PGA	3,2	1,0	--
oar_circ_0001712	chr14	39844339	39867407	+	23068	23068	ENSOARG00000004087;	intron_2:39832278-39845353,intron_4:39846611-39860107,exon_8:39863890-39864224,intron_7:39862337-39862595,intron_7:39862375-39863890,intron_8:39864224-39866222,intron_9:39866371-39867160,exon_9:39863881-39864057,exon_7:39862200-39862375,intron_6:39860485-39862200,exon_10:39867160-39867407,;	PGA	7	525	URI1
oar_circ_0001713	chr14	40087654	40097174	+	9520	9520	--	--	PGN,PGA	10,9	0,0	--
oar_circ_0001714	chr14	40097104	40098808	+	1704	1704	ENSOARG00000004111;	intron_1:40097174-40161545,;	PGA	2	34	ZNF536
oar_circ_0001715	chr14	40242498	40244672	+	2174	2174	ENSOARG00000004111;	exon_3:40242498-40244672,;	PGA	2	389	ZNF536
oar_circ_0001716	chr14	40328336	40345709	+	17373	17265	ENSOARG00000004111;	intron_5:40328489-40344144,exon_5:40344144-40345601,exon_5:40328336-40328489,;	PGA	3	291	ZNF536
oar_circ_0001717	chr14	40335519	40345709	+	10190	10190	ENSOARG00000004111;	exon_5:40344144-40345601,intron_5:40328489-40344144,;	PGA	2	255	ZNF536
oar_circ_0001718	chr14	42236765	42237612	+	847	579	ENSOARG00000004168;	intron_5:42236887-42237466,;	PGA	3	3	DPY19L3
oar_circ_0001719	chr14	42240531	42241317	+	786	527	ENSOARG00000004168;	intron_7:42240655-42241182,;	PGA	2	3	DPY19L3
oar_circ_0001720	chr14	42257560	42257957	+	397	159	ENSOARG00000004168;	exon_12:42257798-42257957,;	PGN	2	1	DPY19L3
oar_circ_0001721	chr14	42416210	42427164	-	10954	9818	ENSOARG00000004199;	intron_20:42425932-42426779,intron_18:42423993-42424644,intron_14:42416326-42417233,intron_19:42424723-42425810,intron_16:42417934-42419351,intron_17:42419444-42423863,intron_15:42417316-42417806,;	PGN	5	170	ANKRD27
oar_circ_0001722	chr14	42419351	42427164	-	7813	7004	ENSOARG00000004199;	intron_18:42423993-42424644,intron_19:42424723-42425810,intron_20:42425932-42426779,intron_17:42419444-42423863,;	PGA	2	80	ANKRD27
oar_circ_0001723	chr14	42625757	42628097	-	2340	2108	ENSOARG00000004306;	exon_16:42627929-42628097,intron_3:42625847-42627246,intron_4:42627388-42627929,;	PGN,PGA	6,4	20,11	CEP89
oar_circ_0001724	chr14	42640104	42641437	-	1333	1217	ENSOARG00000004306;	exon_15:42640104-42640285,intron_6:42640285-42641321,;	PGN,PGA	2,2	13,9	CEP89
oar_circ_0001725	chr14	42640104	42642573	-	2469	2249	ENSOARG00000004306;	intron_7:42641437-42642469,intron_6:42640285-42641321,exon_15:42640104-42640285,;	PGN	3	35	CEP89
oar_circ_0001726	chr14	42640104	42658931	-	18827	18326	ENSOARG00000004306;	intron_8:42642573-42644830,intron_6:42640285-42641321,intron_12:42657403-42658712,exon_8:42658712-42658931,exon_15:42640104-42640285,intron_9:42644914-42645083,intron_7:42641437-42642469,intron_11:42645134-42657257,;	PGN	2	356	CEP89
oar_circ_0001727	chr14	42640104	42666214	-	26110	25434	ENSOARG00000004306;	intron_6:42640285-42641321,intron_8:42642573-42644830,exon_8:42658712-42658931,intron_14:42661512-42663271,intron_12:42657403-42658712,intron_9:42644914-42645083,exon_15:42640104-42640285,intron_13:42658931-42661469,intron_15:42663300-42666111,intron_11:42645134-42657257,intron_7:42641437-42642469,;	PGN	7	465	CEP89
oar_circ_0001728	chr14	42677472	42677656	-	184	184	ENSOARG00000004306;	exon_4:42677472-42677656,;	PGN	2	8	CEP89
oar_circ_0001729	chr14	42677472	42681790	-	4318	4159	ENSOARG00000004306;	exon_4:42677472-42677656,intron_17:42677656-42681631,;	PGN,PGA	3,2	20,24	CEP89
oar_circ_0001730	chr14	43387192	43402689	+	15497	15497	--	--	PGA	3	0	--
oar_circ_0001731	chr14	43402474	43402689	+	215	215	--	--	PGA	2	0	--
oar_circ_0001732	chr14	43586456	43587655	-	1199	1199	--	--	PGA	4	0	--
oar_circ_0001733	chr14	43925394	43927920	+	2526	2396	ENSOARG00000004475;	intron_2:43925558-43927790,exon_2:43925394-43925558,;	PGA	4	80	LSM14A
oar_circ_0001734	chr14	43925394	43946939	+	21545	21114	ENSOARG00000004475;	exon_8:43945427-43945599,intron_4:43936588-43940939,intron_2:43925558-43927790,intron_5:43941116-43941400,intron_8:43945599-43946707,exon_9:43946707-43946939,exon_7:43945132-43945315,exon_2:43925394-43925558,intron_3:43927920-43936465,exon_5:43940939-43941116,intron_6:43941466-43945132,;	PGA	4	860	LSM14A
oar_circ_0001735	chr14	43936465	43941116	+	4651	4528	ENSOARG00000004475;	exon_5:43940939-43941116,intron_4:43936588-43940939,;	PGN	4	265	LSM14A
oar_circ_0001736	chr14	43936465	43946939	+	10474	10173	ENSOARG00000004475;	intron_8:43945599-43946707,exon_7:43945132-43945315,exon_9:43946707-43946939,exon_5:43940939-43941116,intron_4:43936588-43940939,intron_5:43941116-43941400,exon_8:43945427-43945599,intron_6:43941466-43945132,;	PGN	2	488	LSM14A
oar_circ_0001737	chr14	43945132	43946939	+	1807	1695	ENSOARG00000004475;	exon_7:43945132-43945315,exon_8:43945427-43945599,exon_9:43946707-43946939,intron_8:43945599-43946707,;	PGN,PGA	24,24	141163	LSM14A
oar_circ_0001738	chr14	44053582	44055868	+	2286	2160	ENSOARG00000004488;	intron_8:44053708-44054834,exon_9:44054834-44055868,;	PGA	4	306	KIAA0355
oar_circ_0001739	chr14	44136180	44145819	+	9639	9126	ENSOARG00000004533;	intron_4:44136281-44137769,intron_5:44137891-44141337,intron_8:44144738-44145652,exon_9:44145652-44145819,intron_7:44142006-44144638,intron_6:44141405-44141884,;	PGN	2	164	UBA2
oar_circ_0001740	chr14	4435045	4439632	+	4587	4457	ENSOARG00000007791;	exon_3:4439416-4439632,intron_2:4435175-4439416,;	PGN,PGA	2,4	11,8	VAT1L
oar_circ_0001741	chr14	44643189	44644777	-	1588	1526	ENSOARG00000004631;	exon_4:44643251-44644777,;	PGN,PGA	13,14	192190	ZNF599
oar_circ_0001742	chr14	45143571	45144245	+	674	264	ENSOARG00000004796;	exon_6:45143981-45144245,;	PGA	2	6	CD22
oar_circ_0001743	chr14	45861106	45865272	+	4166	3757	ENSOARG00000005231;	intron_12:45862913-45865180,intron_11:45861244-45862734,;	PGN	2	10	WDR62
oar_circ_0001744	chr14	45959055	45968301	-	9246	4596	ENSOARG00000005296;	intron_3:45959182-45963778,;	PGA	4	28	ZNF565
oar_circ_0001745	chr14	45997591	45997747	-	156	156	--	--	PGN	2	0	--
oar_circ_0001746	chr14	45997904	45999396	-	1492	1492	--	--	PGN	2	0	--
oar_circ_0001747	chr14	45998027	45998195	-	168	168	--	--	PGN	2	0	--
oar_circ_0001748	chr14	46051698	46056300	+	4602	4284	ENSOARG00000005312;	intron_1:46051793-46055291,intron_2:46055418-46056204,;	PGN,PGA	5,3	70,74	--
oar_circ_0001749	chr14	46227132	46227300	-	168	168	--	--	PGN	4	0	--
oar_circ_0001750	chr14	46243806	46249554	+	5748	1363	ENSOARG00000005340;	intron_1:46248095-46249458,;	PGN	2	9	-
oar_circ_0001751	chr14	46277941	46279276	-	1335	1335	--	--	PGN,PGA	3,7	0,0	--
oar_circ_0001752	chr14	46326190	46339325	-	13135	12853	ENSOARG00000005350;	exon_1:46339052-46339325,intron_2:46326286-46326549,intron_4:46336719-46339052,intron_3:46326676-46336660,;	PGA	3	185	ZNF546
oar_circ_0001753	chr14	46326190	46342688	-	16498	12853	ENSOARG00000005350;	intron_3:46326676-46336660,intron_4:46336719-46339052,exon_1:46339052-46339325,intron_2:46326286-46326549,;	PGN,PGA	3,9	206185	ZNF546
oar_circ_0001754	chr14	46476529	46477094	+	565	565	--	--	PGN	3	0	--
oar_circ_0001755	chr14	46483855	46484144	+	289	289	--	--	PGA	2	0	--
oar_circ_0001756	chr14	4653277	4657452	+	4175	4052	ENSOARG00000007916;	intron_2:4653342-4654758,intron_3:4654816-4657273,exon_4:4657273-4657452,;	PGN,PGA	7,21	28,30	WWOX
oar_circ_0001757	chr14	4653277	4697497	+	44220	43990	ENSOARG00000007916;	intron_3:4654816-4657273,intron_2:4653342-4654758,intron_4:4657452-4697390,exon_4:4657273-4657452,;	PGN	8	213	WWOX
oar_circ_0001758	chr14	46566266	46566434	+	168	168	--	--	PGN	2	0	--
oar_circ_0001759	chr14	46573251	46573781	-	530	307	ENSOARG00000005402;	intron_2:46573347-46573654,;	PGN,PGA	5,2	0,1	ZNF268
oar_circ_0001760	chr14	46573251	46588938	-	15687	11870	ENSOARG00000005402;	intron_3:46573781-46585651,;	PGN	2	134	ZNF268
oar_circ_0001761	chr14	46585651	46588938	-	3287	3287	--	--	PGN,PGA	2,6	0,0	--
oar_circ_0001762	chr14	46775964	46779862	-	3898	3580	ENSOARG00000005441;	intron_2:46776063-46777818,intron_3:46777945-46779770,;	PGN,PGA	7,3	16,17	-
oar_circ_0001763	chr14	46775964	46781418	-	5454	3580	ENSOARG00000005441;	intron_3:46777945-46779770,intron_2:46776063-46777818,;	PGA	2	17	-
oar_circ_0001764	chr14	4716072	4716439	-	367	367	--	--	PGN	2	0	--
oar_circ_0001765	chr14	47734680	47735098	-	418	202	ENSOARG00000005848;	exon_2:47734896-47735098,;	PGN,PGA	6,3	24,28	ECH1
oar_circ_0001766	chr14	47747778	47748016	-	238	238	ENSOARG00000005864;	exon_2:47747778-47748016,;	PGN	2	156	--
oar_circ_0001767	chr14	47781532	47787566	-	6034	5835	ENSOARG00000005883;	intron_9:47781662-47787497,;	PGA	2	21	SIRT2
oar_circ_0001768	chr14	48655693	48659035	-	3342	373	ENSOARG00000026926;	exon_4:48658662-48659035,;	PGN,PGA	2,2	18,21	--
oar_circ_0001769	chr14	48655737	48658689	+	2952	2952	--	--	PGA	2	0	--
oar_circ_0001770	chr14	4909676	4915736	+	6060	6060	ENSOARG00000007916;	intron_7:4909862-4915471,exon_7:4909676-4909862,exon_8:4915471-4915841,;	PGN,PGA	2,4	23,31	WWOX
oar_circ_0001771	chr14	49109486	49110576	-	1090	713	ENSOARG00000006843;	intron_6:49109627-49110340,;	PGN,PGA	6,5	2,1	NUMBL
oar_circ_0001772	chr14	49134101	49134334	-	233	233	ENSOARG00000006934;	intron_13:49131306-49134261,;	PGA	2	2	ADCK4
oar_circ_0001773	chr14	49146028	49148874	+	2846	2746	ENSOARG00000006947;	exon_3:49148660-49148874,intron_2:49146128-49148660,;	PGN,PGA	13,28	34,37	ITPKC
oar_circ_0001774	chr14	49150303	49153516	+	3213	3039	ENSOARG00000006947;	intron_5:49152827-49153444,intron_4:49150508-49152725,exon_4:49150303-49150508,;	PGN,PGA	4,3	27,24	ITPKC
oar_circ_0001775	chr14	49194908	49195091	+	183	183	ENSOARG00000007028;	exon_2:49194056-49195135,;	PGN	2	30	EGLN2
oar_circ_0001776	chr14	49607880	49608084	+	204	204	--	--	PGN	2	0	--
oar_circ_0001777	chr14	49705068	49720730	-	15662	15662	--	--	PGA	2	0	--
oar_circ_0001778	chr14	49715363	49717453	-	2090	2090	--	--	PGN	2	0	--
oar_circ_0001779	chr14	49974399	49975573	-	1174	171	ENSOARG00000007781;	exon_44:49975402-49975573,;	PGN,PGA	9,10	3,7	MEGF8
oar_circ_0001780	chr14	5010133	5012326	+	2193	2193	--	--	PGA	2	0	--
oar_circ_0001781	chr14	50239679	50242749	+	3070	2784	ENSOARG00000008234;	intron_1:50239965-50242570,exon_2:50242570-50242749,;	PGN	2	14	-
oar_circ_0001782	chr14	50380158	50380887	-	729	729	--	--	PGN,PGA	7,6	0,0	--
oar_circ_0001783	chr14	51115839	51118070	+	2231	2016	ENSOARG00000008978;	intron_1:51115927-51117943,;	PGN,PGA	4,5	17,30	ZNF283
oar_circ_0001784	chr14	51170883	51171571	+	688	688	--	--	PGN	7	0	--
oar_circ_0001785	chr14	51177036	51177204	-	168	168	--	--	PGN	2	0	--
oar_circ_0001786	chr14	51189746	51190056	+	310	310	--	--	PGA	5	0	--
oar_circ_0001787	chr14	51211508	51224148	+	12640	12640	ENSOARG00000009036;	intron_2:51207467-51220633,exon_3:51220633-51220803,intron_4:51222585-51224021,intron_3:51220803-51222523,;	PGN,PGA	7,5	8881231	ZNF112
oar_circ_0001788	chr14	51220633	51224148	+	3515	3326	ENSOARG00000009036;	intron_4:51222585-51224021,intron_3:51220803-51222523,exon_3:51220633-51220803,;	PGN,PGA	2,8	62202	ZNF112
oar_circ_0001789	chr14	51549527	51549854	+	327	327	ENSOARG00000009233;	exon_5:51549527-51549854,;	PGN,PGA	3,2	15,5	CEACAM16
oar_circ_0001790	chr14	52063571	52063835	-	264	264	--	--	PGN	3	0	--
oar_circ_0001791	chr14	52282783	52288550	-	5767	4734	ENSOARG00000010123;	intron_12:52287560-52288454,exon_8:52285634-52285789,intron_10:52285789-52286567,intron_11:52286667-52287425,intron_8:52282915-52285064,;	PGN	2	14	EML2
oar_circ_0001792	chr14	52654814	52656213	+	1399	1005	ENSOARG00000010539;	intron_9:52654933-52655938,;	PGA	2	9	HIF3A
oar_circ_0001793	chr14	52762701	52763100	-	399	399	--	--	PGN	7	0	--
oar_circ_0001794	chr14	53056022	53059899	+	3877	3877	ENSOARG00000010829;	exon_1:53056022-53059899,;	PGN,PGA	3,2	19411548	ARHGAP35
oar_circ_0001795	chr14	53056022	53072944	+	16922	16777	ENSOARG00000010829;	intron_1:53059899-53072799,exon_1:53056022-53059899,;	PGN	2	2234	ARHGAP35
oar_circ_0001796	chr14	53187061	53201661	-	14600	12602	ENSOARG00000010932;	exon_1:53201441-53201663,intron_9:53196092-53196572,intron_11:53196923-53197563,intron_8:53194407-53195984,intron_15:53201161-53201441,intron_7:53193474-53194295,intron_6:53187937-53193364,exon_13:53187061-53187405,intron_12:53197734-53198407,intron_14:53198912-53201050,;	PGN	4	167	ZC3H4
oar_circ_0001797	chr14	53193364	53198912	-	5548	4489	ENSOARG00000010932;	intron_8:53194407-53195984,intron_9:53196092-53196572,intron_7:53193474-53194295,intron_12:53197734-53198407,intron_13:53198507-53198805,intron_11:53196923-53197563,;	PGN,PGA	2,2	47,43	ZC3H4
oar_circ_0001798	chr14	53201050	53201661	-	611	502	ENSOARG00000010932;	exon_1:53201441-53201663,intron_15:53201161-53201441,;	PGN	2	32	ZC3H4
oar_circ_0001799	chr14	53221917	53222086	+	169	169	--	--	PGN	2	0	--
oar_circ_0001800	chr14	53246130	53254427	+	8297	7942	ENSOARG00000010941;	intron_4:53252714-53254327,intron_3:53250332-53252571,exon_3:53250158-53250332,intron_2:53246242-53250158,;	PGN,PGA	12,13	67,67	SAE1
oar_circ_0001801	chr14	53246130	53266792	+	20662	20201	ENSOARG00000010941;	intron_3:53250332-53252571,intron_2:53246242-53250158,exon_3:53250158-53250332,intron_5:53254427-53266686,intron_4:53252714-53254327,;	PGN	5	145	SAE1
oar_circ_0001802	chr14	53250158	53254427	+	4269	4026	ENSOARG00000010941;	exon_3:53250158-53250332,intron_4:53252714-53254327,intron_3:53250332-53252571,;	PGA	4	43	SAE1
oar_circ_0001803	chr14	53252571	53266792	+	14221	13872	ENSOARG00000010941;	intron_5:53254427-53266686,intron_4:53252714-53254327,;	PGN	6	90	SAE1
oar_circ_0001804	chr14	53336447	53337106	+	659	305	ENSOARG00000010972;	exon_12:53336447-53336752,;	PGN,PGA	2,2	24,32	CCDC9
oar_circ_0001805	chr14	53478086	53480312	-	2226	1428	ENSOARG00000011168;	intron_4:53478616-53480044,;	PGA	8	1	SLC8A2
oar_circ_0001806	chr14	53478096	53480312	-	2216	1428	ENSOARG00000011168;	intron_4:53478616-53480044,;	PGA	2	1	SLC8A2
oar_circ_0001807	chr14	53991735	53992635	+	900	839	ENSOARG00000011585;	exon_4:53992276-53992578,exon_3:53991735-53992272,;	PGN	2	10	-
oar_circ_0001808	chr14	54056221	54057580	+	1359	1235	ENSOARG00000011673;	exon_5:54056221-54057456,;	PGN	5	42	ZNF114
oar_circ_0001809	chr14	54057071	54057236	-	165	165	--	--	PGN	2	0	--
oar_circ_0001810	chr14	54127833	54128847	-	1014	1014	--	--	PGA	2	0	--
oar_circ_0001811	chr14	54531500	54532042	+	542	186	ENSOARG00000012427;	exon_7:54531500-54531686,;	PGN,PGA	69,27	63,35	NUCB1
oar_circ_0001812	chr14	54588756	54589843	-	1087	824	ENSOARG00000012463;	intron_11:54588874-54589698,;	PGN	2	4	GYS1
oar_circ_0001813	chr14	54589698	54590252	-	554	242	ENSOARG00000012463;	intron_12:54589843-54590085,;	PGN,PGA	9,7	0,1	GYS1
oar_circ_0001814	chr14	54983088	54983712	-	624	624	--	--	PGN	5	0	--
oar_circ_0001815	chr14	55220850	55238321	+	17471	3682	ENSOARG00000013588;ENSOARG00000013644;	intron_18:55221375-55221557,intron_19:55221735-55222180,;intron_2:55234399-55234935,intron_7:55237000-55238132,intron_3:55234949-55236336,;	PGN,PGA	6,7	7011068	MED25;PTOV1
oar_circ_0001816	chr14	55510662	55512481	+	1819	1819	ENSOARG00000013693;	intron_4:55461996-55546638,;	PGN	2	16	-
oar_circ_0001817	chr14	56370505	56373586	-	3081	2856	ENSOARG00000014733;	intron_4:56370664-56372304,exon_3:56373106-56373265,exon_5:56370505-56370664,intron_5:56372367-56373106,exon_2:56373427-56373586,;	PGN,PGA	30,49	166122	-
oar_circ_0001818	chr14	56501952	56503625	-	1673	1673	--	--	PGA	2	0	--
oar_circ_0001819	chr14	56639938	56652061	-	12123	9490	ENSOARG00000014940;	intron_2:56648722-56649467,intron_1:56647047-56648626,exon_5:56646817-56647047,intron_3:56649594-56656530,;	PGN,PGA	3,4	159145	-
oar_circ_0001820	chr14	56639938	56654692	-	14754	9490	ENSOARG00000014940;	intron_3:56649594-56656530,exon_5:56646817-56647047,intron_1:56647047-56648626,intron_2:56648722-56649467,;	PGN	2	249	-
oar_circ_0001821	chr14	56648626	56649594	-	968	745	ENSOARG00000014940;	intron_2:56648722-56649467,;	PGN	2	39	-
oar_circ_0001822	chr14	56648626	56652061	-	3435	3435	ENSOARG00000014940;	intron_3:56649594-56656530,intron_2:56648722-56649467,;	PGN,PGA	61,81	119109	-
oar_circ_0001823	chr14	56651870	56654692	-	2822	2822	ENSOARG00000014940;	intron_3:56649594-56656530,;	PGN,PGA	3,3	120153	-
oar_circ_0001824	chr14	56654572	56656590	-	2018	2018	ENSOARG00000014940;	intron_3:56649594-56656530,;	PGA	2	39	-
oar_circ_0001825	chr14	56774361	56785051	+	10690	662	ENSOARG00000015008;	intron_2:56784694-56784958,intron_1:56784169-56784567,;	PGN	2	6	ZNF350
oar_circ_0001826	chr14	56774901	56775069	-	168	168	ENSOARG00000014940;	intron_4:56656590-56816606,;	PGA	2	2	-
oar_circ_0001827	chr14	57476920	57481853	-	4933	4933	--	--	PGN	2	0	--
oar_circ_0001828	chr14	57477085	57477253	-	168	168	--	--	PGA	2	0	--
oar_circ_0001829	chr14	57647900	57648068	-	168	168	--	--	PGN	2	0	--
oar_circ_0001830	chr14	57673222	57691805	+	18583	8422	ENSOARG00000000154;ENSOARG00000000192;	intron_6:57673710-57676283,exon_6:57673477-57673710,;intron_2:57686062-57691678,;	PGN,PGA	3,7	421467	-;ZNF836
oar_circ_0001831	chr14	57674626	57699420	-	24794	24794	--	--	PGN	5	0	--
oar_circ_0001832	chr14	57676386	57701048	+	24662	17612	ENSOARG00000000192;	intron_2:57686062-57691678,intron_3:57691805-57697833,exon_4:57697833-57703801,;	PGA	3	526	ZNF836
oar_circ_0001833	chr14	58033630	58062642	+	29012	29012	--	--	PGN,PGA	15,6	0,0	--
oar_circ_0001834	chr14	58052209	58070199	-	17990	17990	ENSOARG00000000299;	intron_3:58040231-58119532,;	PGN,PGA	4,4	134124	-
oar_circ_0001835	chr14	58119532	58125855	-	6323	6103	ENSOARG00000000299;	intron_4:58119799-58125144,exon_4:58119532-58119799,intron_5:58125237-58125728,;	PGA	2	29	-
oar_circ_0001836	chr14	58177462	58178399	+	937	937	--	--	PGA	2	0	--
oar_circ_0001837	chr14	60308908	60309107	-	199	199	ENSOARG00000002981;	exon_14:60308623-60309107,;	PGN	2	8	CNOT3
oar_circ_0001838	chr14	60629166	60632643	+	3477	3166	ENSOARG00000003308;	intron_3:60630874-60632550,intron_2:60629257-60630747,;	PGA	3	48	ZNF667
oar_circ_0001839	chr14	60629166	60641463	+	12297	12297	ENSOARG00000003308;	exon_5:60636857-60641921,intron_3:60630874-60632550,intron_2:60629257-60630747,intron_4:60632643-60636857,;	PGN	2	989	ZNF667
oar_circ_0001840	chr14	60658580	60659008	-	428	205	ENSOARG00000003315;	intron_2:60658676-60658881,;	PGN,PGA	13,2	4,4	ZNF583
oar_circ_0001841	chr14	60802601	60832726	-	30125	30125	ENSOARG00000003373;	intron_5:60788214-60838713,;	PGN	14	514	-
oar_circ_0001842	chr14	60832839	60833037	-	198	198	ENSOARG00000003373;	intron_5:60788214-60838713,;	PGA	4	36	-
oar_circ_0001843	chr14	60832971	60833169	-	198	198	ENSOARG00000003373;	intron_5:60788214-60838713,;	PGA	3	39	-
oar_circ_0001844	chr14	60838713	60841946	-	3233	2317	ENSOARG00000003373;	intron_7:60839252-60839942,intron_8:60840094-60841721,;	PGN,PGA	16,18	47,46	-
oar_circ_0001845	chr14	60980344	61000412	-	20068	7334	ENSOARG00000003399;ENSOARG00000003405;	intron_5:60980439-60981018,;exon_6:60993369-60993552,intron_1:60993552-60995756,intron_2:60995848-60997945,intron_3:60998035-61000306,;	PGN,PGA	29,36	169415	-;-
oar_circ_0001846	chr14	60987694	60998035	-	10341	4484	ENSOARG00000003405;	intron_2:60995848-60997945,intron_1:60993552-60995756,exon_6:60993369-60993552,;	PGN,PGA	21,32	119266	-
oar_circ_0001847	chr14	60987694	61003240	-	15546	9401	ENSOARG00000003405;	intron_3:60998035-61000306,intron_2:60995848-60997945,intron_5:61002430-61003150,intron_4:61000412-61002338,exon_6:60993369-60993552,intron_1:60993552-60995756,;	PGN,PGA	20,34	177483	-
oar_circ_0001848	chr14	60987694	61035267	-	47573	14395	ENSOARG00000003412;ENSOARG00000003405;	exon_3:61009397-61010993,intron_1:61010993-61014391,;intron_3:60998035-61000306,intron_5:61002430-61003150,intron_2:60995848-60997945,intron_4:61000412-61002338,exon_6:60993369-60993552,intron_1:60993552-60995756,;	PGN,PGA	17,24	186498	-;-
oar_circ_0001849	chr14	61050823	61051848	-	1025	1025	--	--	PGN	4	0	--
oar_circ_0001850	chr14	61385099	61429401	+	44302	6924	ENSOARG00000003593;	intron_1:61422500-61425250,intron_2:61425377-61429305,exon_1:61422254-61422500,;	PGN,PGA	10,8	172150	ZNF264
oar_circ_0001851	chr14	61476534	61477350	+	816	816	--	--	PGN	3	0	--
oar_circ_0001852	chr14	61543680	61558470	-	14790	2888	ENSOARG00000003623;ENSOARG00000003618;	exon_3:61557298-61558470,;intron_2:61543807-61545523,;	PGN,PGA	12,13	309340	-;-
oar_circ_0001853	chr14	61547627	61558470	-	10843	1172	ENSOARG00000003623;	exon_3:61557298-61558470,;	PGA	3	221	-
oar_circ_0001854	chr14	61556766	61561597	-	4831	4133	ENSOARG00000003623;	intron_1:61558470-61559792,intron_2:61559919-61561558,exon_3:61557298-61558470,;	PGN	2	234	-
oar_circ_0001855	chr14	62429685	62429948	-	263	263	--	--	PGN	2	0	--
oar_circ_0001856	chr14	6432477	6433472	-	995	995	--	--	PGN	2	0	--
oar_circ_0001857	chr14	7132566	7132761	+	195	195	--	--	PGA	2	0	--
oar_circ_0001858	chr14	7797051	7800013	+	2962	1876	ENSOARG00000008988;	intron_2:7797195-7799071,;	PGA	2	1	PLCG2
oar_circ_0001859	chr14	973011	982584	-	9573	9306	ENSOARG00000004816;	exon_16:976963-977118,intron_14:982129-982432,exon_11:982432-982584,intron_9:973186-976963,exon_12:981973-982129,intron_10:977118-977818,intron_11:977941-980399,exon_13:981080-981236,intron_13:981236-981973,exon_17:973011-973186,intron_12:980543-981080,;	PGN	2	153	SF3B3
oar_circ_0001860	chr14	976963	982584	-	5621	5354	ENSOARG00000004816;	intron_12:980543-981080,exon_13:981080-981236,intron_13:981236-981973,intron_14:982129-982432,exon_11:982432-982584,intron_11:977941-980399,intron_10:977118-977818,exon_12:981973-982129,exon_16:976963-977118,;	PGN	2	100	SF3B3
oar_circ_0001861	chr14	9865244	9879317	-	14073	14073	ENSOARG00000010156;	intron_9:9870401-9871021,intron_5:9865385-9867975,intron_12:9874910-9886577,intron_6:9868053-9868741,intron_8:9869715-9870285,exon_15:9869558-9869715,exon_12:9871407-9871596,intron_10:9871194-9871407,intron_11:9871596-9874765,intron_7:9868866-9869558,exon_13:9871021-9871194,;	PGN,PGA	44,42	231259	MBTPS1
oar_circ_0001862	chr14	988387	999773	-	11386	10720	ENSOARG00000004816;	intron_19:994338-995127,exon_3:999600-999773,exon_8:991346-991512,intron_17:990837-991346,intron_18:991512-994234,intron_20:995265-996708,intron_16:988460-990741,intron_22:999023-999600,intron_21:996821-998881,;	PGN,PGA	2,3	326379	SF3B3
oar_circ_0001863	chr15	1019492	1026449	-	6957	6749	ENSOARG00000002115;	intron_11:1023647-1026277,intron_10:1019619-1023566,exon_8:1026277-1026449,;	PGN,PGA	4,4	49,27	MRE11A
oar_circ_0001864	chr15	1045821	1054482	-	8661	8410	ENSOARG00000002115;	intron_17:1045982-1052611,intron_18:1052744-1054364,exon_3:1045821-1045982,;	PGN,PGA	2,3	52,57	MRE11A
oar_circ_0001865	chr15	1052611	1054482	-	1871	1620	ENSOARG00000002115;	intron_18:1052744-1054364,;	PGA	3	16	MRE11A
oar_circ_0001866	chr15	1121494	1122459	-	965	843	ENSOARG00000002602;	intron_3:1121656-1122337,exon_4:1121494-1121656,;	PGA	2	10	AASDHPPT
oar_circ_0001867	chr15	1121494	1123818	-	2324	2324	ENSOARG00000002602;	intron_3:1121656-1122337,intron_4:1122459-1135898,exon_4:1121494-1121656,;	PGN	2	53	AASDHPPT
oar_circ_0001868	chr15	13338596	13355068	+	16472	16472	ENSOARG00000008409;	exon_1:13337866-13339312,intron_2:13340005-13350210,intron_4:13352013-13354897,exon_5:13354897-13355068,intron_3:13350303-13351888,exon_2:13339791-13340005,intron_1:13339312-13339791,;	PGN,PGA	6,5	418561	CCDC82
oar_circ_0001869	chr15	13338596	13361164	+	22568	22568	ENSOARG00000008409;	intron_3:13350303-13351888,exon_2:13339791-13340005,intron_1:13339312-13339791,intron_5:13355068-13360978,intron_2:13340005-13350210,intron_4:13352013-13354897,exon_5:13354897-13355068,exon_6:13360978-13361164,exon_1:13337866-13339312,;	PGN,PGA	4,3	472650	CCDC82
oar_circ_0001870	chr15	13639617	13641140	+	1523	1523	--	--	PGA	2	0	--
oar_circ_0001871	chr15	13755424	13763631	+	8207	7891	ENSOARG00000008542;	intron_1:13755628-13763519,;	PGN,PGA	4,2	23,18	MAML2
oar_circ_0001872	chr15	13890793	13907031	+	16238	15670	ENSOARG00000008648;	intron_5:13891175-13895076,exon_8:13905951-13906101,intron_7:13896331-13905951,intron_8:13906101-13906842,intron_6:13895178-13896247,exon_9:13906842-13907031,;	PGN,PGA	7,19	135,98	MTMR2
oar_circ_0001873	chr15	13895076	13907031	+	11955	11769	ENSOARG00000008648;	intron_7:13896331-13905951,exon_8:13905951-13906101,exon_9:13906842-13907031,intron_8:13906101-13906842,intron_6:13895178-13896247,;	PGA	2	75	MTMR2
oar_circ_0001874	chr15	13905951	13907031	+	1080	1080	ENSOARG00000008648;	intron_8:13906101-13906842,exon_9:13906842-13907031,exon_8:13905951-13906101,;	PGN,PGA	2,8	11,13	MTMR2
oar_circ_0001875	chr15	13945351	13960820	-	15469	14809	ENSOARG00000008840;	intron_5:13946088-13947352,intron_7:13948137-13950111,intron_4:13945429-13945980,exon_3:13950591-13950771,intron_9:13950771-13960663,intron_8:13950233-13950591,intron_6:13947430-13948020,;	PGA	4	176	CEP57
oar_circ_0001876	chr15	14730037	14735288	+	5251	5185	ENSOARG00000009085;	exon_2:14733474-14733672,intron_2:14733672-14735105,exon_3:14735105-14735288,intron_1:14730103-14733474,;	PGN	2	211	SESN3
oar_circ_0001877	chr15	14737901	14738909	+	1008	1008	ENSOARG00000009085;	exon_5:14738734-14738909,exon_4:14737901-14738138,intron_4:14738138-14738734,;	PGN,PGA	14,30	177201	SESN3
oar_circ_0001878	chr15	14745006	14751676	-	6670	6670	--	--	PGN	2	0	--
oar_circ_0001879	chr15	15113709	15121002	-	7293	7146	ENSOARG00000009411;	exon_2:15113709-15114643,intron_11:15114643-15120855,;	PGN	3	133	AMOTL1
oar_circ_0001880	chr15	15602255	15614877	+	12622	12515	ENSOARG00000010043;	exon_8:15614221-15614877,intron_7:15602362-15614221,;	PGN	2	294	CWF19L2
oar_circ_0001881	chr15	15602255	15626999	+	24744	24447	ENSOARG00000010043;	intron_9:15625114-15626906,intron_8:15614877-15625017,exon_8:15614221-15614877,intron_7:15602362-15614221,;	PGA	3	468	CWF19L2
oar_circ_0001882	chr15	15614221	15626999	+	12778	12588	ENSOARG00000010043;	exon_8:15614221-15614877,intron_8:15614877-15625017,intron_9:15625114-15626906,;	PGA	7	382	CWF19L2
oar_circ_0001883	chr15	15656576	15670222	+	13646	13373	ENSOARG00000010043;	exon_13:15656576-15656789,intron_14:15663022-15670066,intron_13:15656789-15662905,;	PGN	11	120	CWF19L2
oar_circ_0001884	chr15	15656576	15674896	+	18320	18122	ENSOARG00000010043;	exon_15:15670066-15670222,intron_15:15670222-15674815,intron_14:15663022-15670066,exon_13:15656576-15656789,intron_13:15656789-15662905,;	PGN,PGA	3,7	147182	CWF19L2
oar_circ_0001885	chr15	15974904	15975620	+	716	716	ENSOARG00000010375;	exon_3:15974904-15975620,;	PGN	2	27	GUCY1A2
oar_circ_0001886	chr15	16074130	16074616	+	486	486	ENSOARG00000010375;	exon_4:16074130-16074616,;	PGA	2	7	GUCY1A2
oar_circ_0001887	chr15	16569356	16593787	+	24431	23789	ENSOARG00000010653;	intron_4:16588244-16589191,intron_2:16569458-16587932,intron_5:16589289-16593657,;	PGN,PGA	11,5	76,76	ELMOD1
oar_circ_0001888	chr15	16587894	16593787	+	5893	5315	ENSOARG00000010653;	intron_4:16588244-16589191,intron_5:16589289-16593657,;	PGN,PGA	3,5	25,27	ELMOD1
oar_circ_0001889	chr15	17153406	17156819	+	3413	2962	ENSOARG00000010875;	intron_5:17154983-17156510,intron_4:17153583-17154841,exon_4:17153406-17153583,;	PGN,PGA	4,3	41,42	CUL5
oar_circ_0001890	chr15	17173364	17192578	+	19214	18474	ENSOARG00000010875;	intron_11:17177979-17192445,intron_8:17173458-17174709,intron_10:17175157-17177914,;	PGN	4	260	CUL5
oar_circ_0001891	chr15	17212571	17213292	+	721	721	--	--	PGN	2	0	--
oar_circ_0001892	chr15	17249707	17251492	+	1785	1545	ENSOARG00000011112;	intron_7:17250439-17251396,exon_7:17250288-17250439,intron_6:17249851-17250288,;	PGN	2	79	ACAT1
oar_circ_0001893	chr15	17249707	17256362	+	6655	6079	ENSOARG00000011112;	intron_9:17253615-17254377,intron_7:17250439-17251396,intron_6:17249851-17250288,exon_11:17256204-17256362,intron_8:17251492-17253501,intron_10:17254448-17256204,;	PGN,PGA	3,4	180190	ACAT1
oar_circ_0001894	chr15	17303335	17307367	-	4032	3353	ENSOARG00000011428;	intron_15:17305712-17307306,exon_6:17303335-17303554,intron_14:17304099-17305639,;	PGN,PGA	33,31	158107	NPAT
oar_circ_0001895	chr15	17343377	17360065	+	16688	16251	ENSOARG00000011894;	intron_3:17343668-17346135,intron_7:17358265-17359901,exon_7:17358026-17358265,exon_5:17350098-17350263,intron_4:17346281-17350098,intron_5:17350263-17357208,intron_6:17357374-17358026,exon_8:17359901-17360065,exon_6:17357208-17357374,;	PGA	2	289	ATM
oar_circ_0001896	chr15	17368770	17370653	+	1883	1883	ENSOARG00000011894;	exon_10:17370281-17370653,exon_9:17368770-17368940,intron_9:17368940-17370281,;	PGN	3	139	ATM
oar_circ_0001897	chr15	17371501	17380186	+	8685	8247	ENSOARG00000011894;	intron_12:17372529-17373631,intron_13:17373857-17378422,exon_13:17373631-17373857,intron_11:17371693-17372433,intron_15:17379228-17380096,intron_14:17378548-17379102,exon_11:17371501-17371693,;	PGN,PGA	4,3	141152	ATM
oar_circ_0001898	chr15	17386028	17430485	+	44457	42571	ENSOARG00000011894;	intron_26:17395402-17398545,intron_20:17386364-17387175,intron_23:17390896-17392542,intron_24:17392716-17393572,exon_26:17395155-17395402,exon_36:17421022-17421199,intron_36:17421199-17425559,intron_29:17400607-17405817,intron_22:17387512-17390781,exon_25:17393572-17393742,exon_29:17400407-17400607,intron_27:17398661-17399728,intron_35:17419179-17421022,intron_32:17410350-17411723,exon_30:1740581…	PGN	9	435	ATM
oar_circ_0001899	chr15	17390781	17393742	+	2961	2846	ENSOARG00000011894;	intron_23:17390896-17392542,exon_24:17392542-17392716,exon_25:17393572-17393742,intron_24:17392716-17393572,;	PGN,PGA	2,4	71,54	ATM
oar_circ_0001900	chr15	17395155	17400607	+	5452	4657	ENSOARG00000011894;	exon_29:17400407-17400607,intron_26:17395402-17398545,exon_26:17395155-17395402,intron_27:17398661-17399728,;	PGN	3	109	ATM
oar_circ_0001901	chr15	17395155	17430485	+	35330	34076	ENSOARG00000011894;	intron_32:17410350-17411723,intron_35:17419179-17421022,intron_27:17398661-17399728,exon_29:17400407-17400607,exon_37:17425559-17425737,exon_30:17405817-17405992,intron_36:17421199-17425559,exon_36:17421022-17421199,exon_26:17395155-17395402,intron_26:17395402-17398545,intron_29:17400607-17405817,intron_30:17405992-17406539,intron_34:17415249-17419037,intron_37:17425737-17427627,exon_34:17415077-…	PGN	4	322	ATM
oar_circ_0001902	chr15	17421022	17430485	+	9463	9375	ENSOARG00000011894;	exon_36:17421022-17421199,intron_36:17421199-17425559,exon_39:17430329-17430485,intron_38:17427715-17430329,intron_37:17425737-17427627,exon_37:17425559-17425737,;	PGN	2	90	ATM
oar_circ_0001903	chr15	17647557	17654702	-	7145	6758	ENSOARG00000012383;	intron_3:17651335-17652632,exon_4:17652632-17652844,intron_4:17652844-17654485,exon_5:17651140-17651335,exon_3:17654485-17654702,intron_2:17649257-17651140,intron_1:17647839-17649152,;	PGN	2	84	KDELC2
oar_circ_0001904	chr15	17647557	17658079	-	10522	10253	ENSOARG00000012383;	exon_4:17652632-17652844,intron_1:17647839-17649152,exon_3:17654485-17654702,exon_2:17657910-17658197,intron_3:17651335-17652632,exon_5:17651140-17651335,intron_5:17654702-17657910,intron_2:17649257-17651140,intron_4:17652844-17654485,;	PGA	2	164	KDELC2
oar_circ_0001905	chr15	17647557	17662798	-	15241	14858	ENSOARG00000012383;	intron_4:17652844-17654485,intron_2:17649257-17651140,intron_5:17654702-17657910,exon_5:17651140-17651335,intron_3:17651335-17652632,exon_1:17662600-17662802,exon_2:17657910-17658197,intron_1:17647839-17649152,exon_3:17654485-17654702,intron_6:17658197-17662600,exon_4:17652632-17652844,;	PGN,PGA	5,5	177233	KDELC2
oar_circ_0001906	chr15	17874227	17913843	+	39616	39116	ENSOARG00000012714;	intron_8:17877703-17883889,exon_8:17877540-17877703,intron_12:17910799-17913362,intron_11:17907790-17910710,exon_13:17913362-17913843,intron_10:17905983-17907693,intron_7:17874354-17877540,intron_9:17883974-17905881,;	PGA	5	322	DDX10
oar_circ_0001907	chr15	17877540	17883974	+	6434	6349	ENSOARG00000012714;	exon_8:17877540-17877703,intron_8:17877703-17883889,;	PGN	2	30	DDX10
oar_circ_0001908	chr15	17877540	17913843	+	36303	35930	ENSOARG00000012714;	intron_9:17883974-17905881,intron_12:17910799-17913362,exon_8:17877540-17877703,intron_10:17905983-17907693,intron_11:17907790-17910710,exon_13:17913362-17913843,intron_8:17877703-17883889,;	PGA	17	286	DDX10
oar_circ_0001909	chr15	17905881	17913843	+	7962	7674	ENSOARG00000012714;	exon_13:17913362-17913843,intron_11:17907790-17910710,intron_12:17910799-17913362,intron_10:17905983-17907693,;	PGN,PGA	17,17	187200	DDX10
oar_circ_0001910	chr15	17907702	17913843	+	6141	5964	ENSOARG00000012714;	intron_12:17910799-17913362,intron_11:17907790-17910710,exon_13:17913362-17913843,;	PGA	2	192	DDX10
oar_circ_0001911	chr15	19668135	19693361	+	25226	25226	ENSOARG00000012999;	intron_1:19647875-19692612,exon_2:19692612-19693361,;	PGA	5	797	ZC3H12C
oar_circ_0001912	chr15	19682862	19693361	+	10499	10499	ENSOARG00000012999;	intron_1:19647875-19692612,exon_2:19692612-19693361,;	PGN,PGA	4,3	484618	ZC3H12C
oar_circ_0001913	chr15	19806526	19809179	-	2653	2325	ENSOARG00000013286;	intron_7:19807637-19808751,intron_8:19808898-19809095,intron_6:19806690-19807540,exon_8:19806526-19806690,;	PGN	4	44	RDX
oar_circ_0001914	chr15	19806526	19816659	-	10133	9709	ENSOARG00000013286;	intron_9:19809179-19815767,exon_8:19806526-19806690,intron_6:19806690-19807540,intron_8:19808898-19809095,intron_10:19816042-19816563,exon_4:19815767-19816042,intron_7:19807637-19808751,;	PGN	2	316	RDX
oar_circ_0001915	chr15	21463372	21467507	+	4135	3886	ENSOARG00000014448;	exon_6:21467354-21467507,exon_5:21465380-21465601,intron_4:21464043-21465380,intron_3:21463497-21463919,intron_5:21465601-21467354,;	PGA	2	110	SIK2
oar_circ_0001916	chr15	21604437	21640275	-	35838	34662	ENSOARG00000014873;	intron_8:21611728-21625446,intron_6:21606583-21608872,intron_7:21609027-21611605,intron_11:21631783-21634793,intron_5:21605847-21606453,intron_10:21625821-21631647,intron_4:21604567-21605699,intron_9:21625552-21625733,intron_12:21634882-21640204,;	PGA	6	131	-
oar_circ_0001917	chr15	21982996	21992408	+	9412	7891	ENSOARG00000016370;	intron_6:21990315-21992247,exon_3:21982996-21983208,intron_5:21984439-21990186,;	PGA	2	8	BCO2
oar_circ_0001918	chr15	22989918	22990375	+	457	457	--	--	PGN	4	0	--
oar_circ_0001919	chr15	23197193	23199159	+	1966	1891	ENSOARG00000016809;	exon_3:23198940-23199159,intron_2:23197268-23198940,;	PGN	2	40	NCAM1
oar_circ_0001920	chr15	23197193	23214704	+	17511	14993	ENSOARG00000016809;	exon_7:23203490-23203657,intron_2:23197268-23198940,exon_3:23198940-23199159,intron_3:23199159-23201190,intron_7:23203657-23214561,;	PGA	2	72	NCAM1
oar_circ_0001921	chr15	23327587	23330167	+	2580	2358	ENSOARG00000017307;	intron_4:23329013-23330045,intron_2:23327751-23328287,exon_2:23327587-23327751,intron_3:23328309-23328935,;	PGA	2	21	TTC12
oar_circ_0001922	chr15	23327587	23334760	+	7173	6891	ENSOARG00000017307;	intron_4:23329013-23330045,intron_2:23327751-23328287,exon_2:23327587-23327751,intron_3:23328309-23328935,intron_5:23330167-23334700,;	PGN,PGA	2,3	14,42	TTC12
oar_circ_0001923	chr15	23327587	23339744	+	12157	11803	ENSOARG00000017307;	exon_2:23327587-23327751,intron_3:23328309-23328935,intron_6:23334760-23339672,intron_5:23330167-23334700,intron_4:23329013-23330045,intron_2:23327751-23328287,;	PGA	3	61	TTC12
oar_circ_0001924	chr15	23444143	23447687	-	3544	3544	--	--	PGN	2	0	--
oar_circ_0001925	chr15	23753188	23756175	-	2987	2915	ENSOARG00000018272;	intron_6:23753260-23755936,exon_10:23755936-23756175,;	PGA	3	73	ZW10
oar_circ_0001926	chr15	24515767	24529625	+	13858	13858	--	--	PGN	2	0	--
oar_circ_0001927	chr15	25229688	25237687	-	7999	7818	ENSOARG00000001539;	intron_6:25234407-25237587,exon_7:25234234-25234407,intron_5:25229769-25234234,;	PGN	2	174	CADM1
oar_circ_0001928	chr15	25250996	25253742	-	2746	2608	ENSOARG00000001539;	exon_5:25250996-25251155,intron_8:25251155-25253604,;	PGA	2	28	CADM1
oar_circ_0001929	chr15	25250996	25262590	-	11594	11309	ENSOARG00000001539;	exon_5:25250996-25251155,intron_9:25253742-25260707,intron_10:25260860-25262443,intron_8:25251155-25253604,exon_3:25260707-25260860,;	PGN,PGA	23,5	127128	CADM1
oar_circ_0001930	chr15	25260707	25262590	-	1883	1736	ENSOARG00000001539;	exon_3:25260707-25260860,intron_10:25260860-25262443,;	PGN,PGA	3,2	30,23	CADM1
oar_circ_0001931	chr15	27052021	27052904	-	883	634	ENSOARG00000003139;	intron_19:27052145-27052779,;	PGN,PGA	3,5	3,5	SIK3
oar_circ_0001932	chr15	27082721	27120444	-	37723	37542	ENSOARG00000003139;	intron_22:27116739-27120327,exon_5:27082721-27082883,intron_21:27082883-27116675,;	PGN,PGA	27,33	713730	SIK3
oar_circ_0001933	chr15	27116675	27120444	-	3769	3588	ENSOARG00000003139;	intron_22:27116739-27120327,;	PGN,PGA	4,2	84,96	SIK3
oar_circ_0001934	chr15	27214033	27214595	-	562	562	--	--	PGA	4	0	--
oar_circ_0001935	chr15	27341166	27343696	+	2530	2200	ENSOARG00000003616;	intron_3:27342149-27343573,intron_2:27341256-27342032,;	PGA	2	67	PAFAH1B2
oar_circ_0001936	chr15	27405103	27406332	-	1229	928	ENSOARG00000004501;	intron_13:27405269-27406197,;	PGN,PGA	5,3	7,2	PCSK7
oar_circ_0001937	chr15	27414899	27424083	+	9184	8843	ENSOARG00000005048;	intron_3:27415410-27416116,intron_5:27419871-27423943,exon_3:27414899-27415410,intron_4:27416176-27419730,;	PGN,PGA	2,10	149179	RNF214
oar_circ_0001938	chr15	27985568	27985840	+	272	272	--	--	PGN	2	0	--
oar_circ_0001939	chr15	28157865	28158771	+	906	791	ENSOARG00000007625;	exon_3:28158580-28158771,intron_2:28157980-28158580,;	PGN,PGA	4,5	10,12	IL10RA
oar_circ_0001940	chr15	28550445	28556855	+	6410	6074	ENSOARG00000009505;	exon_5:28550445-28550598,intron_10:28554671-28556550,intron_7:28551675-28552012,exon_11:28556550-28556855,intron_5:28550598-28551097,exon_8:28552012-28552204,exon_9:28553157-28553491,exon_6:28551097-28551257,intron_8:28552204-28553157,intron_9:28553491-28554550,exon_7:28551472-28551675,;	PGN	2	550	UBE4A
oar_circ_0001941	chr15	28561752	28563762	+	2010	1686	ENSOARG00000009505;	exon_16:28563587-28563762,intron_15:28562076-28563587,;	PGA	2	36	UBE4A
oar_circ_0001942	chr15	28649404	28652640	+	3236	2542	ENSOARG00000009830;	exon_15:28652455-28652640,intron_11:28649551-28649934,intron_13:28650358-28651911,intron_14:28652034-28652455,;	PGN	2	30	KMT2A
oar_circ_0001943	chr15	28729210	28732317	+	3107	3107	ENSOARG00000010605;	exon_3:28730816-28730996,intron_1:28718532-28730076,exon_4:28731122-28731328,exon_2:28730076-28730340,intron_4:28731328-28732152,intron_2:28730340-28730816,exon_5:28732152-28732317,;	PGA	2	619	ARCN1
oar_circ_0001944	chr15	28730076	28732317	+	2241	2115	ENSOARG00000010605;	exon_3:28730816-28730996,exon_4:28731122-28731328,exon_2:28730076-28730340,intron_4:28731328-28732152,intron_2:28730340-28730816,exon_5:28732152-28732317,;	PGA	3	566	ARCN1
oar_circ_0001945	chr15	28730076	28738040	+	7964	7838	ENSOARG00000010605;	intron_2:28730340-28730816,exon_2:28730076-28730340,exon_3:28730816-28730996,intron_5:28732317-28737874,exon_4:28731122-28731328,exon_5:28732152-28732317,intron_4:28731328-28732152,exon_6:28737874-28738040,;	PGN	2	900	ARCN1
oar_circ_0001946	chr15	28730076	28743561	+	13485	13102	ENSOARG00000010605;	intron_7:28740584-28740881,intron_6:28738040-28740436,intron_8:28740990-28743356,intron_4:28731328-28732152,intron_2:28730340-28730816,exon_6:28737874-28738040,exon_9:28743356-28743561,exon_3:28730816-28730996,intron_5:28732317-28737874,exon_2:28730076-28730340,exon_4:28731122-28731328,exon_5:28732152-28732317,;	PGN,PGA	2,3	12861019	ARCN1
oar_circ_0001947	chr15	28740436	28743561	+	3125	2868	ENSOARG00000010605;	intron_8:28740990-28743356,exon_9:28743356-28743561,intron_7:28740584-28740881,;	PGA	10	247	ARCN1
oar_circ_0001948	chr15	28876443	28880952	-	4509	4340	ENSOARG00000011455;	intron_11:28876548-28877422,intron_12:28877486-28880482,exon_1:28880482-28880952,;	PGN	2	830	DDX6
oar_circ_0001949	chr15	28995334	29001518	-	6184	6184	--	--	PGN	4	0	--
oar_circ_0001950	chr15	29079827	29080675	+	848	617	ENSOARG00000012517;	intron_3:29079931-29080548,;	PGA	4	82	TRAPPC4
oar_circ_0001951	chr15	29146465	29147359	+	894	642	ENSOARG00000012802;	intron_9:29146612-29146903,exon_11:29147197-29147359,exon_10:29146903-29147092,;	PGA	3	32	VPS11
oar_circ_0001952	chr15	29325574	29334150	+	8576	8001	ENSOARG00000015025;	exon_9:29328381-29328585,intron_6:29325712-29327602,intron_8:29328188-29328381,exon_12:29333769-29334150,intron_7:29327690-29328056,intron_9:29328585-29333552,;	PGN	2	127	CBL
oar_circ_0001953	chr15	31011659	31018321	+	6662	6242	ENSOARG00000017917;	intron_8:31017314-31018216,intron_7:31011821-31017161,;	PGA	2	8	GRIK4
oar_circ_0001954	chr15	31197464	31211496	+	14032	13498	ENSOARG00000018098;	intron_3:31205581-31206880,intron_5:31209935-31211379,intron_1:31197614-31199662,exon_4:31206880-31207137,intron_2:31199802-31205399,exon_3:31205399-31205581,intron_4:31207137-31209808,;	PGN,PGA	52,39	190248	TBCEL
oar_circ_0001955	chr15	31205399	31211496	+	6097	5853	ENSOARG00000018098;	intron_5:31209935-31211379,exon_3:31205399-31205581,exon_4:31206880-31207137,intron_4:31207137-31209808,intron_3:31205581-31206880,;	PGN	3	113	TBCEL
oar_circ_0001956	chr15	31635565	31642943	+	7378	7135	ENSOARG00000018274;	intron_2:31635682-31642817,;	PGN	2	19	SORL1
oar_circ_0001957	chr15	31651003	31658656	+	7653	7585	ENSOARG00000018274;	exon_4:31651003-31651165,intron_5:31652873-31658475,intron_4:31651165-31652805,exon_6:31658475-31658656,;	PGA	2	62	SORL1
oar_circ_0001958	chr15	31706485	31707563	+	1078	863	ENSOARG00000018274;	intron_15:31706614-31707477,;	PGN,PGA	4,6	14,10	SORL1
oar_circ_0001959	chr15	31730584	31733259	+	2675	2432	ENSOARG00000018274;	intron_24:31730707-31733139,;	PGN	2	5	SORL1
oar_circ_0001960	chr15	33810499	33814249	-	3750	3750	ENSOARG00000000681;	exon_2:33814085-33814249,intron_4:33810725-33814085,exon_3:33810499-33810725,;	PGN,PGA	17,15	181131	SCN3B
oar_circ_0001961	chr15	34728329	34736793	-	8464	8034	ENSOARG00000003952;	intron_6:34736122-34736702,intron_4:34734740-34735873,intron_3:34728500-34734650,exon_10:34728329-34728500,;	PGA	3	110	NUCB2
oar_circ_0001962	chr15	34747459	34748296	-	837	585	ENSOARG00000003952;	intron_11:34747567-34748152,;	PGN,PGA	14,5	6,1	NUCB2
oar_circ_0001963	chr15	34893899	34895034	+	1135	1135	ENSOARG00000004372;	exon_1:34893899-34895034,;	PGA	6	972	PIK3C2A
oar_circ_0001964	chr15	34909735	34917501	+	7766	7541	ENSOARG00000004372;	exon_3:34915791-34915949,intron_3:34915949-34917380,intron_2:34909839-34915791,;	PGN	2	260	PIK3C2A
oar_circ_0001965	chr15	34915791	34919691	+	3900	3391	ENSOARG00000004372;	intron_4:34917501-34918129,intron_5:34918241-34919415,intron_3:34915949-34917380,exon_3:34915791-34915949,;	PGN	2	88	PIK3C2A
oar_circ_0001966	chr15	34930092	34935787	+	5695	5299	ENSOARG00000004372;	exon_10:34931760-34931971,intron_10:34931971-34934431,exon_12:34935619-34935787,intron_8:34930236-34931631,intron_11:34934554-34935619,;	PGN,PGA	3,3	218235	PIK3C2A
oar_circ_0001967	chr15	34931760	34945858	+	14098	13345	ENSOARG00000004372;	exon_10:34931760-34931971,intron_10:34931971-34934431,intron_11:34934554-34935619,exon_12:34935619-34935787,intron_12:34935787-34945228,;	PGA	2	201	PIK3C2A
oar_circ_0001968	chr15	34945228	34949838	+	4610	4163	ENSOARG00000004372;	intron_13:34945340-34945712,exon_18:34949657-34949838,intron_16:34948724-34949205,exon_15:34947986-34948175,intron_15:34948175-34948630,intron_14:34945858-34947986,intron_17:34949300-34949657,;	PGN	4	75	PIK3C2A
oar_circ_0001969	chr15	34947986	34953948	+	5962	5575	ENSOARG00000004372;	intron_17:34949300-34949657,intron_15:34948175-34948630,intron_19:34953062-34953855,intron_18:34949838-34952957,exon_15:34947986-34948175,intron_16:34948724-34949205,exon_18:34949657-34949838,;	PGN	2	158	PIK3C2A
oar_circ_0001970	chr15	35689457	35689698	+	241	241	ENSOARG00000005819;	exon_2:35689457-35689698,;	PGN,PGA	7,2	12,11	SOX6
oar_circ_0001971	chr15	35961415	35975386	+	13971	13644	ENSOARG00000005819;	intron_8:35973778-35975263,intron_7:35961539-35973698,;	PGA	2	76	SOX6
oar_circ_0001972	chr15	36010417	36020176	+	9759	9609	ENSOARG00000005819;	exon_11:36016763-36016947,intron_10:36010567-36016763,exon_12:36019988-36020176,intron_11:36016947-36019988,;	PGN,PGA	2,4	56,34	SOX6
oar_circ_0001973	chr15	36016763	36020176	+	3413	3413	ENSOARG00000005819;	exon_12:36019988-36020176,exon_11:36016763-36016947,intron_11:36016947-36019988,;	PGN	2	29	SOX6
oar_circ_0001974	chr15	37504990	37506739	-	1749	1663	ENSOARG00000006517;	exon_15:37506564-37506817,intron_1:37505369-37506564,exon_16:37505154-37505369,;	PGA	3	29	PDE3B
oar_circ_0001975	chr15	37520533	37532767	-	12234	11870	ENSOARG00000006517;	intron_6:37528999-37530192,intron_7:37530304-37532629,exon_12:37520533-37520733,intron_5:37520733-37528885,;	PGA	4	149	PDE3B
oar_circ_0001976	chr15	37520533	37533912	-	13379	13015	ENSOARG00000006517;	exon_8:37533757-37533912,intron_5:37520733-37528885,intron_8:37532767-37533757,intron_7:37530304-37532629,exon_12:37520533-37520733,intron_6:37528999-37530192,;	PGN	2	141	PDE3B
oar_circ_0001977	chr15	37528885	37539988	-	11103	10659	ENSOARG00000006517;	intron_7:37530304-37532629,intron_6:37528999-37530192,intron_10:37539214-37539786,intron_8:37532767-37533757,intron_9:37533912-37539134,exon_8:37533757-37533912,exon_6:37539786-37539988,;	PGN,PGA	6,4	111143	PDE3B
oar_circ_0001978	chr15	37532629	37539988	-	7359	7141	ENSOARG00000006517;	intron_9:37533912-37539134,intron_8:37532767-37533757,exon_6:37539786-37539988,intron_10:37539214-37539786,exon_8:37533757-37533912,;	PGN	4	91	PDE3B
oar_circ_0001979	chr15	37539134	37539988	-	854	774	ENSOARG00000006517;	exon_6:37539786-37539988,intron_10:37539214-37539786,;	PGN,PGA	2,8	14,30	PDE3B
oar_circ_0001980	chr15	37827046	37836422	+	9376	8758	ENSOARG00000006938;	intron_5:37830908-37832622,intron_6:37832760-37834602,exon_3:37827698-37827868,exon_2:37827043-37827276,intron_4:37829610-37830815,intron_7:37834722-37836084,intron_3:37827868-37829495,exon_9:37836239-37836422,intron_2:37827276-37827698,;	PGN,PGA	36,14	564571	COPB1
oar_circ_0001981	chr15	37832622	37836422	+	3800	3387	ENSOARG00000006938;	exon_9:37836239-37836422,intron_7:37834722-37836084,intron_6:37832760-37834602,;	PGN,PGA	57,29	101114	COPB1
oar_circ_0001982	chr15	37837711	37839399	+	1688	1445	ENSOARG00000006938;	intron_10:37837857-37839302,;	PGN,PGA	21,13	53,60	COPB1
oar_circ_0001983	chr15	37837711	37841958	+	4247	3883	ENSOARG00000006938;	intron_10:37837857-37839302,intron_11:37839399-37840817,exon_12:37840817-37840978,intron_12:37840978-37841837,;	PGA	2	163	COPB1
oar_circ_0001984	chr15	37837711	37854926	+	17215	16194	ENSOARG00000006938;	intron_10:37837857-37839302,exon_14:37846362-37846590,intron_13:37841958-37846362,intron_16:37849412-37850368,intron_11:37839399-37840817,intron_19:37853827-37854770,intron_17:37850488-37852988,intron_15:37846926-37849267,exon_12:37840817-37840978,exon_15:37846746-37846926,intron_18:37853134-37853737,intron_12:37840978-37841837,exon_20:37854770-37854926,;	PGA	2	859	COPB1
oar_circ_0001985	chr15	38016002	38017379	+	1377	906	ENSOARG00000007137;	intron_1:38016090-38016996,;	PGN,PGA	19,25	9,2	RRAS2
oar_circ_0001986	chr15	38016002	38026331	+	10329	9739	ENSOARG00000007137;	intron_1:38016090-38016996,intron_3:38017379-38026212,;	PGA	2	36	RRAS2
oar_circ_0001987	chr15	38016002	38028562	+	12560	11807	ENSOARG00000007137;	intron_3:38017379-38026212,intron_1:38016090-38016996,intron_4:38026331-38028399,;	PGN,PGA	4,8	66,55	RRAS2
oar_circ_0001988	chr15	38584686	38588976	-	4290	4003	ENSOARG00000007397;	exon_4:38586023-38586201,exon_3:38588796-38588976,intron_8:38586201-38588796,intron_7:38584973-38586023,;	PGA	2	119	FAR1
oar_circ_0001989	chr15	38835979	38870412	+	34433	34209	ENSOARG00000007619;	exon_4:38866085-38866371,intron_4:38866371-38868718,exon_3:38863853-38864050,intron_5:38868821-38870291,exon_2:38835979-38836134,intron_3:38864050-38866085,intron_2:38836134-38863853,;	PGA	4	602	BTBD10
oar_circ_0001990	chr15	38863853	38870412	+	6559	6335	ENSOARG00000007619;	intron_3:38864050-38866085,exon_3:38863853-38864050,intron_5:38868821-38870291,intron_4:38866371-38868718,exon_4:38866085-38866371,;	PGN	3	147	BTBD10
oar_circ_0001991	chr15	39466628	39467168	+	540	540	--	--	PGN	2	0	--
oar_circ_0001992	chr15	39472671	39472929	-	258	258	ENSOARG00000008069;	intron_12:39440282-39543819,;	PGN	2	1	TEAD1
oar_circ_0001993	chr15	39543819	39544075	-	256	256	ENSOARG00000008069;	exon_2:39543819-39544075,;	PGN	10	79	TEAD1
oar_circ_0001994	chr15	4027108	4031881	+	4773	4773	ENSOARG00000003293;	exon_3:4031700-4031881,intron_2:4027313-4031700,exon_2:4027108-4027313,;	PGN	3	15	PDGFD
oar_circ_0001995	chr15	40291854	40294853	+	2999	2777	ENSOARG00000009341;	intron_2:40291992-40294769,;	PGN	4	2	DKK3
oar_circ_0001996	chr15	40349541	40350145	-	604	523	ENSOARG00000009607;	exon_23:40349969-40350145,intron_7:40349622-40349969,;	PGN,PGA	13,16	38,52	USP47
oar_circ_0001997	chr15	40349541	40368447	-	18906	18484	ENSOARG00000009607;	exon_23:40349969-40350145,intron_11:40360050-40361598,intron_10:40357711-40359934,exon_19:40361598-40361806,intron_12:40361806-40368342,intron_9:40355856-40357591,intron_8:40350145-40355078,intron_7:40349622-40349969,exon_22:40355078-40355856,;	PGN	4	1099	USP47
oar_circ_0001998	chr15	40359934	40368447	-	8513	8292	ENSOARG00000009607;	intron_11:40360050-40361598,intron_12:40361806-40368342,exon_19:40361598-40361806,;	PGN	6	107	USP47
[truncated: 10,470 more rows]

## Sheet: Table S3
Table S3. The differentially expressed circRNAs.
ID	PGN	PGA	log2.Fold_change.	p.value
oar_circ_0003521	3465.07	1077.44	1.6853	2.1152e-279
oar_circ_0000020	1208.41	153.921	2.9728	2.3617e-197
oar_circ_0000340	1543.27	321.834	2.2616	1.1639e-185
oar_circ_0009032	1019.14	195.899	2.3792	5.2558e-131
oar_circ_0003156	582.364	27.9856	4.3792	3.0015e-128
oar_circ_0004648	1106.49	293.849	1.9128	8.6859e-108
oar_circ_0003073	888.106	195.899	2.1806	6.2792e-103
oar_circ_0011980	553.246	69.964	2.9832	1.012e-91
oar_circ_0004832	495.01	0	9.9513	6.5258e-83
oar_circ_0010632	771.633	195.899	1.9778	3.7331e-79
oar_circ_0007247	946.342	293.849	1.6873	8.8499e-78
oar_circ_0005304	946.342	1903.02	-1.0079	1.8049e-77
oar_circ_0000264	87.3547	503.74	-2.5277	1.2274e-73
oar_circ_0005157	422.214	0	9.7218	2.6992e-73
oar_circ_0008160	363.978	27.9856	3.7011	4.4014e-73
oar_circ_0009146	422.214	1091.44	-1.3702	1.8443e-71
oar_circ_0011015	29.1182	349.82	-3.5866	6.4891e-71
oar_circ_0006007	131.032	573.704	-2.1304	8.6991e-69
oar_circ_0007872	393.096	1021.47	-1.3777	1.5858e-67
oar_circ_0000961	538.687	111.942	2.2667	3.224e-66
oar_circ_0001811	1004.58	377.805	1.4109	1.8721e-63
oar_circ_0009657	582.364	139.928	2.0572	2.5162e-63
oar_circ_0010880	465.891	1105.43	-1.2465	5.1877e-63
oar_circ_0004922	393.096	55.9712	2.8121	5.4583e-62
oar_circ_0010806	422.214	69.964	2.5933	5.2416e-61
oar_circ_0008836	451.332	83.9567	2.4265	2.0363e-60
oar_circ_0009276	451.332	1063.45	-1.2365	5.7733e-60
oar_circ_0009049	698.837	1413.27	-1.016	1.0282e-58
oar_circ_0007564	87.3547	433.777	-2.312	1.0728e-57
oar_circ_0004660	495.01	111.942	2.1447	5.2623e-57
oar_circ_0002479	334.86	41.9784	2.9958	1.8003e-56
oar_circ_0000039	1339.44	629.676	1.0889	6.8438e-56
oar_circ_0003740	58.2364	349.82	-2.5866	5.8101e-53
oar_circ_0009784	698.837	237.877	1.5547	1.556e-51
oar_circ_0006745	101.914	433.777	-2.0896	2.9981e-51
oar_circ_0011885	465.891	111.942	2.0572	5.0876e-51
oar_circ_0007771	960.901	405.791	1.2437	4.3853e-50
oar_circ_0007928	0	251.87	-8.9765	1.7828e-49
oar_circ_0011193	0	251.87	-8.9765	1.7828e-49
oar_circ_0004148	247.505	0	8.9513	3.448e-48
oar_circ_0006031	247.505	0	8.9513	3.448e-48
oar_circ_0009094	247.505	0	8.9513	3.448e-48
oar_circ_0009494	247.505	0	8.9513	3.448e-48
oar_circ_0010627	247.505	0	8.9513	3.448e-48
oar_circ_0000924	422.214	97.9495	2.1079	7.65e-48
oar_circ_0011243	262.064	27.9856	3.2272	1.0998e-47
oar_circ_0000808	626.042	209.892	1.5766	2.7281e-47
oar_circ_0001908	0	237.877	-8.8941	2.7547e-47
oar_circ_0011342	0	237.877	-8.8941	2.7547e-47
oar_circ_0006040	524.128	1077.44	-1.0396	8.6221e-47
oar_circ_0000809	58.2364	321.834	-2.4663	1.8444e-46
oar_circ_0002373	291.182	41.9784	2.7942	4.39e-46
oar_circ_0002842	232.946	0	8.8639	6.3402e-46
oar_circ_0002977	232.946	0	8.8639	6.3402e-46
oar_circ_0007396	232.946	0	8.8639	6.3402e-46
oar_circ_0007850	232.946	0	8.8639	6.3402e-46
oar_circ_0008401	465.891	125.935	1.8873	1.2714e-45
oar_circ_0011803	87.3547	377.805	-2.1127	1.8564e-45
oar_circ_0007690	101.914	405.791	-1.9934	2.2244e-45
oar_circ_0008922	101.914	405.791	-1.9934	2.2244e-45
oar_circ_0000079	436.773	111.942	1.9641	3.5324e-45
oar_circ_0004007	0	223.885	-8.8066	4.5783e-45
oar_circ_0009247	0	223.885	-8.8066	4.5783e-45
oar_circ_0009844	0	223.885	-8.8066	4.5783e-45
oar_circ_0007969	727.955	279.856	1.3792	6.5104e-45
oar_circ_0008642	232.946	629.676	-1.4346	8.562e-45
oar_circ_0005957	378.537	83.9567	2.1727	1.0231e-44
oar_circ_0002886	43.6773	279.856	-2.6797	2.6927e-44
oar_circ_0004195	43.6773	279.856	-2.6797	2.6927e-44
oar_circ_0003861	582.364	195.899	1.5718	6.3904e-44
oar_circ_0011928	218.387	0	8.7707	1.2623e-43
oar_circ_0011512	786.192	321.834	1.2886	1.2906e-43
oar_circ_0002190	1121.05	545.719	1.0386	1.3782e-43
oar_circ_0001196	0	209.892	-8.7135	8.2262e-43
oar_circ_0004355	0	209.892	-8.7135	8.2262e-43
oar_circ_0000027	276.623	41.9784	2.7202	1.1131e-42
oar_circ_0005825	87.3547	363.813	-2.0582	1.7319e-42
oar_circ_0008486	524.128	167.913	1.6422	3.0335e-42
oar_circ_0001929	334.86	69.964	2.2589	1.1527e-41
oar_circ_0001841	203.828	0	8.6712	2.737e-41
oar_circ_0002538	203.828	0	8.6712	2.737e-41
oar_circ_0004505	203.828	0	8.6712	2.737e-41
oar_circ_0008552	203.828	0	8.6712	2.737e-41
oar_circ_0009793	203.828	0	8.6712	2.737e-41
oar_circ_0006336	1121.05	559.712	1.0021	4.1362e-41
oar_circ_0004585	43.6773	265.863	-2.6057	5.5278e-41
oar_circ_0009605	247.505	629.676	-1.3472	5.6435e-41
oar_circ_0003247	0	195.899	-8.614	1.6071e-40
oar_circ_0011866	0	195.899	-8.614	1.6071e-40
oar_circ_0005761	378.537	97.9495	1.9503	4.9839e-39
oar_circ_0006471	378.537	97.9495	1.9503	4.9839e-39
oar_circ_0003502	189.268	0	8.5643	6.5072e-39
oar_circ_0004504	189.268	0	8.5643	6.5072e-39
oar_circ_0009089	189.268	0	8.5643	6.5072e-39
oar_circ_0009992	189.268	0	8.5643	6.5072e-39
oar_circ_0002577	0	181.906	-8.5071	3.4367e-38
oar_circ_0007091	0	181.906	-8.5071	3.4367e-38
oar_circ_0007724	0	181.906	-8.5071	3.4367e-38
oar_circ_0007875	0	181.906	-8.5071	3.4367e-38
oar_circ_0009394	0	181.906	-8.5071	3.4367e-38
oar_circ_0010656	0	181.906	-8.5071	3.4367e-38
oar_circ_0011625	131.032	419.784	-1.6797	1.1408e-37
oar_circ_0006038	218.387	27.9856	2.9641	4.5642e-37
oar_circ_0007810	218.387	27.9856	2.9641	4.5642e-37
oar_circ_0000387	87.3547	335.827	-1.9428	1.1236e-36
oar_circ_0004991	538.687	195.899	1.4593	1.3163e-36
oar_circ_0001668	174.709	0	8.4488	1.7095e-36
oar_circ_0004436	174.709	0	8.4488	1.7095e-36
oar_circ_0005091	174.709	0	8.4488	1.7095e-36
oar_circ_0005123	174.709	0	8.4488	1.7095e-36
oar_circ_0005962	174.709	0	8.4488	1.7095e-36
oar_circ_0006180	174.709	0	8.4488	1.7095e-36
oar_circ_0007535	174.709	0	8.4488	1.7095e-36
oar_circ_0008505	174.709	0	8.4488	1.7095e-36
oar_circ_0011219	174.709	0	8.4488	1.7095e-36
oar_circ_0004976	203.828	531.726	-1.3833	3.3778e-36
oar_circ_0010935	203.828	531.726	-1.3833	3.3778e-36
oar_circ_0000088	363.978	97.9495	1.8937	3.5107e-36
oar_circ_0005809	247.505	41.9784	2.5597	5.5417e-36
oar_circ_0007415	247.505	41.9784	2.5597	5.5417e-36
oar_circ_0001576	334.86	727.625	-1.1196	6.4084e-36
oar_circ_0000305	0	167.913	-8.3916	8.1053e-36
oar_circ_0001095	0	167.913	-8.3916	8.1053e-36
oar_circ_0004081	0	167.913	-8.3916	8.1053e-36
oar_circ_0005266	0	167.913	-8.3916	8.1053e-36
oar_circ_0005319	0	167.913	-8.3916	8.1053e-36
oar_circ_0006906	0	167.913	-8.3916	8.1053e-36
oar_circ_0008280	0	167.913	-8.3916	8.1053e-36
oar_circ_0008478	0	167.913	-8.3916	8.1053e-36
oar_circ_0008514	0	167.913	-8.3916	8.1053e-36
oar_circ_0008953	0	167.913	-8.3916	8.1053e-36
oar_circ_0009549	0	167.913	-8.3916	8.1053e-36
oar_circ_0006169	29.1182	209.892	-2.8497	1.0083e-35
oar_circ_0001319	131.032	405.791	-1.6308	4.5337e-35
oar_circ_0007717	43.6773	237.877	-2.4453	1.7899e-34
oar_circ_0001980	524.128	195.899	1.4198	2.9572e-34
oar_circ_0001278	101.914	349.82	-1.7793	3.9555e-34
oar_circ_0002574	101.914	349.82	-1.7793	3.9555e-34
oar_circ_0000172	160.15	0	8.3233	5.0078e-34
oar_circ_0001883	160.15	0	8.3233	5.0078e-34
oar_circ_0004420	160.15	0	8.3233	5.0078e-34
oar_circ_0004527	160.15	0	8.3233	5.0078e-34
oar_circ_0005650	160.15	0	8.3233	5.0078e-34
oar_circ_0009526	160.15	0	8.3233	5.0078e-34
oar_circ_0010138	160.15	0	8.3233	5.0078e-34
oar_circ_0012276	160.15	0	8.3233	5.0078e-34
oar_circ_0009050	655.16	279.856	1.2272	5.4503e-34
oar_circ_0004201	58.2364	265.863	-2.1907	6.7108e-34
oar_circ_0002545	72.7955	293.849	-2.0132	9.7758e-34
oar_circ_0004027	72.7955	293.849	-2.0132	9.7758e-34
oar_circ_0011789	72.7955	293.849	-2.0132	9.7758e-34
oar_circ_0001454	203.828	27.9856	2.8646	1.3685e-33
oar_circ_0000708	0	153.921	-8.266	2.1272e-33
oar_circ_0001120	0	153.921	-8.266	2.1272e-33
oar_circ_0003594	0	153.921	-8.266	2.1272e-33
oar_circ_0003696	0	153.921	-8.266	2.1272e-33
oar_circ_0004091	0	153.921	-8.266	2.1272e-33
oar_circ_0004415	0	153.921	-8.266	2.1272e-33
oar_circ_0005511	0	153.921	-8.266	2.1272e-33
oar_circ_0005723	0	153.921	-8.266	2.1272e-33
oar_circ_0007340	0	153.921	-8.266	2.1272e-33
oar_circ_0007911	0	153.921	-8.266	2.1272e-33
oar_circ_0010420	0	153.921	-8.266	2.1272e-33
oar_circ_0010567	0	153.921	-8.266	2.1272e-33
oar_circ_0010889	0	153.921	-8.266	2.1272e-33
oar_circ_0011173	0	153.921	-8.266	2.1272e-33
oar_circ_0011869	0	153.921	-8.266	2.1272e-33
oar_circ_0008509	145.591	419.784	-1.5277	3.5947e-33
oar_circ_0001047	378.537	769.603	-1.0237	3.9574e-33
oar_circ_0007634	291.182	643.668	-1.1444	5.106e-33
oar_circ_0006595	232.946	41.9784	2.4723	1.0632e-32
oar_circ_0001528	218.387	531.726	-1.2838	1.4897e-32
oar_circ_0005035	291.182	69.964	2.0572	1.5537e-32
oar_circ_0002253	262.064	55.9712	2.2272	1.9716e-32
oar_circ_0006713	262.064	55.9712	2.2272	1.9716e-32
oar_circ_0001981	829.869	405.791	1.0321	2.2289e-32
oar_circ_0009243	29.1182	195.899	-2.7501	2.4618e-32
oar_circ_0005423	305.741	657.661	-1.105	5.3381e-32
oar_circ_0000518	509.569	195.899	1.3792	5.966e-32
oar_circ_0000178	145.591	0	8.1858	1.6534e-31
oar_circ_0000243	145.591	0	8.1858	1.6534e-31
oar_circ_0000810	145.591	0	8.1858	1.6534e-31
oar_circ_0001208	145.591	0	8.1858	1.6534e-31
oar_circ_0001604	145.591	0	8.1858	1.6534e-31
oar_circ_0001993	145.591	0	8.1858	1.6534e-31
oar_circ_0003509	145.591	0	8.1858	1.6534e-31
oar_circ_0003576	145.591	0	8.1858	1.6534e-31
oar_circ_0004313	145.591	0	8.1858	1.6534e-31
oar_circ_0006024	145.591	0	8.1858	1.6534e-31
oar_circ_0006627	145.591	0	8.1858	1.6534e-31
oar_circ_0006816	145.591	0	8.1858	1.6534e-31
oar_circ_0007267	145.591	0	8.1858	1.6534e-31
oar_circ_0007304	145.591	0	8.1858	1.6534e-31
oar_circ_0007705	145.591	0	8.1858	1.6534e-31
oar_circ_0009141	145.591	0	8.1858	1.6534e-31
oar_circ_0009162	145.591	0	8.1858	1.6534e-31
oar_circ_0009794	145.591	0	8.1858	1.6534e-31
oar_circ_0011260	145.591	0	8.1858	1.6534e-31
oar_circ_0011691	145.591	0	8.1858	1.6534e-31
oar_circ_0011749	145.591	0	8.1858	1.6534e-31
oar_circ_0011951	145.591	0	8.1858	1.6534e-31
oar_circ_0012176	145.591	0	8.1858	1.6534e-31
oar_circ_0006550	160.15	433.777	-1.4375	1.7765e-31
oar_circ_0002079	101.914	335.827	-1.7204	1.9468e-31
oar_circ_0006607	436.773	153.921	1.5047	2.3553e-31
oar_circ_0002345	363.978	111.942	1.7011	2.444e-31
oar_circ_0009626	43.6773	223.885	-2.3578	2.7573e-31
oar_circ_0000706	87.3547	307.841	-1.8172	4.6614e-31
oar_circ_0007655	320.3	671.654	-1.0683	4.8312e-31
oar_circ_0000262	0	139.928	-8.1285	6.2782e-31
oar_circ_0000864	0	139.928	-8.1285	6.2782e-31
oar_circ_0001947	0	139.928	-8.1285	6.2782e-31
oar_circ_0003051	0	139.928	-8.1285	6.2782e-31
oar_circ_0003196	0	139.928	-8.1285	6.2782e-31
oar_circ_0003604	0	139.928	-8.1285	6.2782e-31
oar_circ_0003974	0	139.928	-8.1285	6.2782e-31
oar_circ_0005667	0	139.928	-8.1285	6.2782e-31
oar_circ_0006146	0	139.928	-8.1285	6.2782e-31
oar_circ_0006516	0	139.928	-8.1285	6.2782e-31
oar_circ_0007769	0	139.928	-8.1285	6.2782e-31
oar_circ_0008207	0	139.928	-8.1285	6.2782e-31
oar_circ_0008790	0	139.928	-8.1285	6.2782e-31
oar_circ_0009490	0	139.928	-8.1285	6.2782e-31
oar_circ_0009700	0	139.928	-8.1285	6.2782e-31
oar_circ_0010577	0	139.928	-8.1285	6.2782e-31
oar_circ_0010912	0	139.928	-8.1285	6.2782e-31
oar_circ_0010955	0	139.928	-8.1285	6.2782e-31
oar_circ_0011258	0	139.928	-8.1285	6.2782e-31
oar_circ_0011943	0	139.928	-8.1285	6.2782e-31
oar_circ_0012117	0	139.928	-8.1285	6.2782e-31
oar_circ_0001660	58.2364	251.87	-2.1127	7.0938e-31
oar_circ_0003955	72.7955	279.856	-1.9428	7.6141e-31
oar_circ_0004147	72.7955	279.856	-1.9428	7.6141e-31
oar_circ_0010833	334.86	97.9495	1.7734	1.2145e-30
oar_circ_0003530	407.655	139.928	1.5427	1.9426e-30
oar_circ_0001840	189.268	27.9856	2.7577	3.7317e-30
oar_circ_0002367	189.268	27.9856	2.7577	3.7317e-30
oar_circ_0002609	189.268	27.9856	2.7577	3.7317e-30
oar_circ_0002834	189.268	27.9856	2.7577	3.7317e-30
oar_circ_0003450	189.268	27.9856	2.7577	3.7317e-30
oar_circ_0003143	276.623	69.964	1.9832	1.3413e-29
oar_circ_0001549	378.537	125.935	1.5878	1.4718e-29
oar_circ_0010638	378.537	125.935	1.5878	1.4718e-29
oar_circ_0011779	378.537	125.935	1.5878	1.4718e-29
oar_circ_0011626	218.387	41.9784	2.3792	1.8096e-29
oar_circ_0011883	247.505	55.9712	2.1447	2.3012e-29
oar_circ_0012146	247.505	55.9712	2.1447	2.3012e-29
oar_circ_0010761	160.15	419.784	-1.3902	3.9383e-29
oar_circ_0000628	29.1182	181.906	-2.6432	5.447e-29
oar_circ_0000781	131.032	0	8.0338	6.2325e-29
oar_circ_0000886	131.032	0	8.0338	6.2325e-29
oar_circ_0001898	131.032	0	8.0338	6.2325e-29
oar_circ_0002277	131.032	0	8.0338	6.2325e-29
oar_circ_0003155	131.032	0	8.0338	6.2325e-29
oar_circ_0003713	131.032	0	8.0338	6.2325e-29
oar_circ_0004287	131.032	0	8.0338	6.2325e-29
oar_circ_0005237	131.032	0	8.0338	6.2325e-29
oar_circ_0005585	131.032	0	8.0338	6.2325e-29
oar_circ_0006376	131.032	0	8.0338	6.2325e-29
oar_circ_0006893	131.032	0	8.0338	6.2325e-29
oar_circ_0007268	131.032	0	8.0338	6.2325e-29
oar_circ_0007505	131.032	0	8.0338	6.2325e-29
oar_circ_0007573	131.032	0	8.0338	6.2325e-29
oar_circ_0007815	131.032	0	8.0338	6.2325e-29
oar_circ_0007853	131.032	0	8.0338	6.2325e-29
oar_circ_0007892	131.032	0	8.0338	6.2325e-29
oar_circ_0008669	131.032	0	8.0338	6.2325e-29
oar_circ_0008915	131.032	0	8.0338	6.2325e-29
oar_circ_0009147	131.032	0	8.0338	6.2325e-29
oar_circ_0009148	131.032	0	8.0338	6.2325e-29
oar_circ_0009317	131.032	0	8.0338	6.2325e-29
oar_circ_0009706	131.032	0	8.0338	6.2325e-29
oar_circ_0011262	131.032	0	8.0338	6.2325e-29
oar_circ_0011542	131.032	0	8.0338	6.2325e-29
oar_circ_0006264	101.914	321.834	-1.659	8.4282e-29
oar_circ_0000170	0	125.935	-7.9765	2.1102e-28
oar_circ_0000703	0	125.935	-7.9765	2.1102e-28
oar_circ_0001029	0	125.935	-7.9765	2.1102e-28
oar_circ_0001263	0	125.935	-7.9765	2.1102e-28
oar_circ_0001615	0	125.935	-7.9765	2.1102e-28
oar_circ_0001682	0	125.935	-7.9765	2.1102e-28
oar_circ_0003387	0	125.935	-7.9765	2.1102e-28
oar_circ_0003410	0	125.935	-7.9765	2.1102e-28
oar_circ_0003597	0	125.935	-7.9765	2.1102e-28
oar_circ_0003607	0	125.935	-7.9765	2.1102e-28
oar_circ_0003732	0	125.935	-7.9765	2.1102e-28
oar_circ_0004264	0	125.935	-7.9765	2.1102e-28
oar_circ_0004638	0	125.935	-7.9765	2.1102e-28
oar_circ_0004985	0	125.935	-7.9765	2.1102e-28
oar_circ_0005863	0	125.935	-7.9765	2.1102e-28
oar_circ_0006100	0	125.935	-7.9765	2.1102e-28
oar_circ_0006463	0	125.935	-7.9765	2.1102e-28
oar_circ_0006915	0	125.935	-7.9765	2.1102e-28
oar_circ_0007618	0	125.935	-7.9765	2.1102e-28
oar_circ_0007671	0	125.935	-7.9765	2.1102e-28
oar_circ_0007945	0	125.935	-7.9765	2.1102e-28
oar_circ_0007968	0	125.935	-7.9765	2.1102e-28
oar_circ_0007977	0	125.935	-7.9765	2.1102e-28
oar_circ_0008032	0	125.935	-7.9765	2.1102e-28
oar_circ_0008055	0	125.935	-7.9765	2.1102e-28
oar_circ_0008774	0	125.935	-7.9765	2.1102e-28
oar_circ_0009116	0	125.935	-7.9765	2.1102e-28
oar_circ_0009278	0	125.935	-7.9765	2.1102e-28
oar_circ_0010316	0	125.935	-7.9765	2.1102e-28
oar_circ_0010692	0	125.935	-7.9765	2.1102e-28
oar_circ_0010710	0	125.935	-7.9765	2.1102e-28
oar_circ_0011849	0	125.935	-7.9765	2.1102e-28
oar_circ_0011876	0	125.935	-7.9765	2.1102e-28
oar_circ_0011939	0	125.935	-7.9765	2.1102e-28
oar_circ_0012402	0	125.935	-7.9765	2.1102e-28
oar_circ_0003754	87.3547	293.849	-1.7501	2.4776e-28
oar_circ_0004139	87.3547	293.849	-1.7501	2.4776e-28
oar_circ_0004827	334.86	671.654	-1.0042	2.7013e-28
oar_circ_0005238	320.3	97.9495	1.7093	5.8476e-28
oar_circ_0004503	58.2364	237.877	-2.0302	6.5744e-28
oar_circ_0002972	174.709	433.777	-1.312	1.061e-27
oar_circ_0000696	131.032	363.813	-1.4733	1.4069e-27
oar_circ_0005206	291.182	83.9567	1.7942	2.7972e-27
oar_circ_0010004	291.182	83.9567	1.7942	2.7972e-27
oar_circ_0009649	363.978	125.935	1.5312	4.5729e-27
oar_circ_0003913	160.15	405.791	-1.3413	7.7106e-27
oar_circ_0003392	174.709	27.9856	2.6422	9.085e-27
oar_circ_0009695	174.709	27.9856	2.6422	9.085e-27
oar_circ_0010531	174.709	27.9856	2.6422	9.085e-27
oar_circ_0002912	262.064	69.964	1.9052	1.002e-26
oar_circ_0008430	262.064	69.964	1.9052	1.002e-26
oar_circ_0008405	495.01	209.892	1.2378	1.9745e-26
oar_circ_0008311	189.268	447.769	-1.2423	2.0702e-26
oar_circ_0008227	232.946	55.9712	2.0572	2.3246e-26
oar_circ_0000057	116.473	0	7.8639	2.7246e-26
oar_circ_0000159	116.473	0	7.8639	2.7246e-26
oar_circ_0000211	116.473	0	7.8639	2.7246e-26
oar_circ_0000903	116.473	0	7.8639	2.7246e-26
oar_circ_0000947	116.473	0	7.8639	2.7246e-26
oar_circ_0000980	116.473	0	7.8639	2.7246e-26
oar_circ_0001075	116.473	0	7.8639	2.7246e-26
oar_circ_0001277	116.473	0	7.8639	2.7246e-26
oar_circ_0001700	116.473	0	7.8639	2.7246e-26
oar_circ_0001757	116.473	0	7.8639	2.7246e-26
oar_circ_0002509	116.473	0	7.8639	2.7246e-26
oar_circ_0003972	116.473	0	7.8639	2.7246e-26
oar_circ_0003987	203.828	41.9784	2.2796	2.6851e-26
oar_circ_0004117	116.473	0	7.8639	2.7246e-26
oar_circ_0004240	116.473	0	7.8639	2.7246e-26
oar_circ_0004662	116.473	0	7.8639	2.7246e-26
oar_circ_0004690	116.473	0	7.8639	2.7246e-26
oar_circ_0005053	116.473	0	7.8639	2.7246e-26
oar_circ_0005189	116.473	0	7.8639	2.7246e-26
oar_circ_0005361	116.473	0	7.8639	2.7246e-26
oar_circ_0005649	116.473	0	7.8639	2.7246e-26
oar_circ_0006042	116.473	0	7.8639	2.7246e-26
oar_circ_0006433	116.473	0	7.8639	2.7246e-26
oar_circ_0006582	116.473	0	7.8639	2.7246e-26
oar_circ_0006756	203.828	41.9784	2.2796	2.6851e-26
oar_circ_0006887	116.473	0	7.8639	2.7246e-26
oar_circ_0007159	116.473	0	7.8639	2.7246e-26
oar_circ_0007199	116.473	0	7.8639	2.7246e-26
oar_circ_0007228	116.473	0	7.8639	2.7246e-26
oar_circ_0007303	116.473	0	7.8639	2.7246e-26
oar_circ_0007336	116.473	0	7.8639	2.7246e-26
oar_circ_0007350	116.473	0	7.8639	2.7246e-26
oar_circ_0007401	116.473	0	7.8639	2.7246e-26
oar_circ_0007404	116.473	0	7.8639	2.7246e-26
oar_circ_0007436	116.473	0	7.8639	2.7246e-26
oar_circ_0007476	203.828	41.9784	2.2796	2.6851e-26
oar_circ_0007575	116.473	0	7.8639	2.7246e-26
oar_circ_0007584	116.473	0	7.8639	2.7246e-26
oar_circ_0007889	116.473	0	7.8639	2.7246e-26
oar_circ_0008024	116.473	0	7.8639	2.7246e-26
oar_circ_0008073	116.473	0	7.8639	2.7246e-26
oar_circ_0008109	116.473	0	7.8639	2.7246e-26
oar_circ_0009071	116.473	0	7.8639	2.7246e-26
oar_circ_0009158	116.473	0	7.8639	2.7246e-26
oar_circ_0009206	116.473	0	7.8639	2.7246e-26
oar_circ_0009559	116.473	0	7.8639	2.7246e-26
oar_circ_0010232	116.473	0	7.8639	2.7246e-26
oar_circ_0010351	116.473	0	7.8639	2.7246e-26
oar_circ_0010357	116.473	0	7.8639	2.7246e-26
oar_circ_0010426	116.473	0	7.8639	2.7246e-26
oar_circ_0010461	116.473	0	7.8639	2.7246e-26
oar_circ_0010628	116.473	0	7.8639	2.7246e-26
oar_circ_0010864	116.473	0	7.8639	2.7246e-26
oar_circ_0011145	116.473	0	7.8639	2.7246e-26
oar_circ_0011833	116.473	0	7.8639	2.7246e-26
oar_circ_0012181	203.828	41.9784	2.2796	2.6851e-26
oar_circ_0001289	334.86	111.942	1.5808	3.5405e-26
oar_circ_0001337	247.505	531.726	-1.1032	3.9966e-26
oar_circ_0000215	0	111.942	-7.8066	8.203e-26
oar_circ_0000263	0	111.942	-7.8066	8.203e-26
oar_circ_0000418	0	111.942	-7.8066	8.203e-26
oar_circ_0000767	0	111.942	-7.8066	8.203e-26
oar_circ_0000842	0	111.942	-7.8066	8.203e-26
oar_circ_0000879	0	111.942	-7.8066	8.203e-26
oar_circ_0001166	0	111.942	-7.8066	8.203e-26
oar_circ_0001195	0	111.942	-7.8066	8.203e-26
oar_circ_0001523	0	111.942	-7.8066	8.203e-26
oar_circ_0001805	0	111.942	-7.8066	8.203e-26
oar_circ_0002289	0	111.942	-7.8066	8.203e-26
oar_circ_0002390	0	111.942	-7.8066	8.203e-26
oar_circ_0002584	0	111.942	-7.8066	8.203e-26
oar_circ_0002649	0	111.942	-7.8066	8.203e-26
oar_circ_0003127	0	111.942	-7.8066	8.203e-26
oar_circ_0003598	0	111.942	-7.8066	8.203e-26
oar_circ_0003758	0	111.942	-7.8066	8.203e-26
oar_circ_0003772	0	111.942	-7.8066	8.203e-26
oar_circ_0003892	0	111.942	-7.8066	8.203e-26
oar_circ_0004270	0	111.942	-7.8066	8.203e-26
oar_circ_0004551	0	111.942	-7.8066	8.203e-26
oar_circ_0004557	0	111.942	-7.8066	8.203e-26
oar_circ_0004663	0	111.942	-7.8066	8.203e-26
oar_circ_0004701	0	111.942	-7.8066	8.203e-26
oar_circ_0004769	0	111.942	-7.8066	8.203e-26
oar_circ_0005127	0	111.942	-7.8066	8.203e-26
oar_circ_0005652	0	111.942	-7.8066	8.203e-26
oar_circ_0005932	0	111.942	-7.8066	8.203e-26
oar_circ_0005986	0	111.942	-7.8066	8.203e-26
oar_circ_0006233	0	111.942	-7.8066	8.203e-26
oar_circ_0006256	0	111.942	-7.8066	8.203e-26
oar_circ_0006430	0	111.942	-7.8066	8.203e-26
oar_circ_0006710	0	111.942	-7.8066	8.203e-26
oar_circ_0006738	0	111.942	-7.8066	8.203e-26
oar_circ_0007087	0	111.942	-7.8066	8.203e-26
oar_circ_0007133	0	111.942	-7.8066	8.203e-26
oar_circ_0007188	0	111.942	-7.8066	8.203e-26
oar_circ_0007360	0	111.942	-7.8066	8.203e-26
oar_circ_0007453	0	111.942	-7.8066	8.203e-26
oar_circ_0007514	0	111.942	-7.8066	8.203e-26
oar_circ_0007536	0	111.942	-7.8066	8.203e-26
oar_circ_0007554	0	111.942	-7.8066	8.203e-26
oar_circ_0007556	0	111.942	-7.8066	8.203e-26
oar_circ_0007621	0	111.942	-7.8066	8.203e-26
oar_circ_0007725	0	111.942	-7.8066	8.203e-26
oar_circ_0007868	0	111.942	-7.8066	8.203e-26
oar_circ_0007920	0	111.942	-7.8066	8.203e-26
oar_circ_0007979	0	111.942	-7.8066	8.203e-26
oar_circ_0008216	0	111.942	-7.8066	8.203e-26
oar_circ_0008306	0	111.942	-7.8066	8.203e-26
oar_circ_0008462	0	111.942	-7.8066	8.203e-26
oar_circ_0008495	0	111.942	-7.8066	8.203e-26
oar_circ_0008822	0	111.942	-7.8066	8.203e-26
oar_circ_0009209	0	111.942	-7.8066	8.203e-26
oar_circ_0009426	0	111.942	-7.8066	8.203e-26
oar_circ_0009473	0	111.942	-7.8066	8.203e-26
oar_circ_0009987	0	111.942	-7.8066	8.203e-26
oar_circ_0010252	0	111.942	-7.8066	8.203e-26
oar_circ_0010637	0	111.942	-7.8066	8.203e-26
oar_circ_0010747	0	111.942	-7.8066	8.203e-26
oar_circ_0010902	0	111.942	-7.8066	8.203e-26
oar_circ_0011142	0	111.942	-7.8066	8.203e-26
oar_circ_0011190	0	111.942	-7.8066	8.203e-26
oar_circ_0011796	0	111.942	-7.8066	8.203e-26
oar_circ_0011850	0	111.942	-7.8066	8.203e-26
oar_circ_0011938	0	111.942	-7.8066	8.203e-26
oar_circ_0006860	29.1182	167.913	-2.5277	1.0719e-25
oar_circ_0003522	553.246	251.87	1.1352	1.0985e-25
oar_circ_0010623	465.891	195.899	1.2499	2.4284e-25
oar_circ_0007692	291.182	587.697	-1.0132	2.6955e-25
oar_circ_0002392	72.7955	251.87	-1.7908	3.0545e-25
oar_circ_0010281	72.7955	251.87	-1.7908	3.0545e-25
oar_circ_0001577	203.828	461.762	-1.1798	3.0649e-25
oar_circ_0006538	611.483	293.849	1.0572	3.1292e-25
oar_circ_0007775	131.032	349.82	-1.4167	3.4025e-25
oar_circ_0007346	232.946	503.74	-1.1127	3.7934e-25
oar_circ_0004320	43.6773	195.899	-2.1652	4.4488e-25
[truncated: 8,767 more rows]

## Sheet: Table S4
Table S4. The differentially expressed circRNAs were analyzed by GO analysis.
[truncated: 10,311 more rows]

[truncated: 2 more sheets: Table S5, Table S6]
